# Supplementary material for: Systematic dissection of dysregulated transcription factor–miRNA feed-forward loops across tumor types
Source: Brief Bioinform. 2015 Dec 9;17(6):996–1008. doi: 10.1093/bib/bbv107 (PMC5142013; doi:10.1093/bib/bbv107)
Supplement: Supplementary Data [file supp_bbv107_suppl_data.zip]

Archive with 8 entries (8 files):
- Table S4 DE miRNAs in 13 tumor types.xlsx
- Table S5 All FFLs.xlsx
- Table S6 Pan-cancer FFLs.xlsx
- Figure S1.jpg
- Figure S2.jpg
- Table S1 Samples.xlsx
- Table S2 Curated regulatory network_R.xlsx
- Table S3 DE genes in 13 tumor types.xlsx
