# Supplementary material for: Systematic dissection of dysregulated transcription factor–miRNA feed-forward loops across tumor types
Source: Brief Bioinform. 2015 Dec 9;17(6):996–1008. doi: 10.1093/bib/bbv107 (PMC5142013; doi:10.1093/bib/bbv107)
Supplement: Supplementary Data [file supp_bbv107_suppl_data.zip › Table S4 DE miRNAs in 13 tumor types.xlsx]

## Sheet: DEmiR_13tumor
miRNA ID	BLCA	BRCA	HNSC	KICH	KIRC	KIRP	LIHC	LUAD	LUSC	PRAD	STAD	THCA	UCEC	#(tumor)
MIMAT0000095	1	1	1	1	0	1	1	1	1	1	1	1	1	12
MIMAT0000261	1	1	1	1	0	1	1	1	1	1	1	1	1	12
MIMAT0000259	1	1	1	1	0	1	1	1	1	1	0	1	1	11
MIMAT0000427	1	1	1	1	1	1	0	1	1	0	1	0	1	10
MIMAT0000416	1	1	1	1	1	1	0	1	1	0	1	0	1	10
MIMAT0000461	1	1	1	1	0	1	0	1	1	0	1	1	1	10
MIMAT0000076	1	1	1	0	1	1	1	1	0	0	1	1	1	10
MIMAT0000281	1	0	1	1	1	1	1	1	1	0	0	1	1	10
MIMAT0000265	1	1	0	1	1	0	1	1	1	1	1	0	1	10
MIMAT0000436	0	1	1	1	1	1	1	1	1	0	1	1	0	10
MIMAT0001631	0	1	1	1	1	1	0	1	1	1	1	1	0	10
MIMAT0002880	0	0	1	1	1	1	1	1	0	1	1	1	1	10
MIMAT0000250	1	1	1	0	0	1	1	1	1	0	1	0	1	9
MIMAT0000267	1	1	1	0	1	1	0	1	1	1	0	0	1	9
MIMAT0000691	1	1	1	0	1	1	1	1	1	0	0	0	1	9
MIMAT0004552	1	1	1	0	0	1	1	1	1	0	1	0	1	9
MIMAT0004601	1	1	1	1	0	1	0	1	1	0	1	0	1	9
MIMAT0004680	1	1	1	0	1	1	0	1	1	1	0	0	1	9
MIMAT0005951	1	0	1	1	0	1	1	1	1	0	1	0	1	9
MIMAT0006790	1	1	0	1	1	1	0	0	1	1	0	1	1	9
MIMAT0000093	1	0	1	0	1	1	1	1	1	1	0	0	1	9
MIMAT0004598	1	1	0	1	1	0	1	1	1	0	1	0	1	9
MIMAT0018101	1	1	1	0	1	1	1	1	1	0	0	0	1	9
MIMAT0002177	0	1	1	1	1	1	0	1	1	0	1	1	0	9
MIMAT0002883	0	0	1	1	1	1	1	1	0	1	0	1	1	9
MIMAT0004983	1	1	1	0	0	0	1	1	1	0	1	0	1	8
MIMAT0003249	1	1	1	1	1	1	0	1	0	0	1	0	0	8
MIMAT0003880	1	1	1	1	0	1	1	0	1	0	0	0	1	8
MIMAT0004615	1	1	0	1	0	1	0	1	1	0	1	0	1	8
MIMAT0000758	1	1	0	1	0	1	0	1	1	0	1	0	1	8
MIMAT0000064	1	1	1	1	0	0	0	1	1	0	1	0	1	8
MIMAT0005797	1	1	1	0	0	0	1	1	1	0	1	0	1	8
MIMAT0004672	1	0	1	1	1	1	1	1	1	0	0	0	0	8
MIMAT0000617	1	1	0	1	1	0	1	0	1	1	0	0	1	8
MIMAT0004494	1	1	0	0	1	1	0	1	1	0	1	0	1	8
MIMAT0001080	0	0	1	0	1	1	1	1	1	0	1	1	0	8
MIMAT0000262	0	1	1	1	1	0	0	0	1	1	1	1	0	8
MIMAT0000454	0	1	1	1	0	1	0	1	1	1	0	0	1	8
MIMAT0000274	0	0	1	1	1	1	1	0	0	0	1	1	1	8
MIMAT0004600	0	1	0	1	1	1	0	1	1	0	1	1	0	8
MIMAT0004902	0	1	0	1	1	1	0	0	1	1	0	1	1	8
MIMAT0002881	0	0	1	1	1	1	0	1	1	0	0	1	1	8
MIMAT0000435	1	1	0	1	0	0	0	1	1	0	1	0	1	7
MIMAT0000437	1	1	0	1	0	1	0	0	1	0	1	0	1	7
MIMAT0000770	1	0	1	0	0	0	0	1	1	1	1	0	1	7
MIMAT0004926	1	0	1	0	0	0	1	1	1	1	1	0	0	7
MIMAT0015085	1	1	1	0	0	0	0	1	1	0	1	0	1	7
MIMAT0003298	1	1	0	1	1	0	0	1	1	0	0	0	1	7
MIMAT0000432	1	1	0	1	1	0	0	0	1	1	0	0	1	7
MIMAT0001620	1	1	0	0	1	0	0	1	1	0	1	0	1	7
MIMAT0000257	1	1	0	0	1	0	1	0	0	0	1	1	1	7
MIMAT0004657	1	1	0	1	0	1	0	0	1	1	0	0	1	7
MIMAT0004814	1	1	1	1	1	1	0	0	0	0	0	0	1	7
MIMAT0000754	0	1	1	1	1	1	0	0	1	0	0	0	1	7
MIMAT0000226	1	1	1	1	0	0	0	1	1	0	1	0	0	7
MIMAT0000728	1	1	1	1	0	0	0	1	0	1	0	1	0	7
MIMAT0000441	1	1	1	0	0	0	1	1	1	0	0	0	1	7
MIMAT0014990	0	1	0	0	0	1	1	1	1	0	1	0	1	7
MIMAT0000264	1	1	0	0	1	1	0	0	1	0	1	0	1	7
MIMAT0004550	1	0	1	0	1	0	0	1	1	0	1	0	0	6
MIMAT0000098	1	1	1	0	0	0	0	0	1	0	1	0	1	6
MIMAT0015378	1	1	0	1	1	0	0	0	1	0	0	1	0	6
MIMAT0000091	1	1	0	0	1	1	0	1	1	0	0	0	0	6
MIMAT0004784	1	1	1	1	0	0	0	1	1	0	0	0	0	6
MIMAT0004509	1	0	1	0	0	0	0	1	1	1	0	0	1	6
MIMAT0004800	1	0	1	1	0	1	1	1	0	0	0	0	0	6
MIMAT0017990	1	1	0	0	1	1	0	1	0	0	0	0	1	6
MIMAT0000688	1	1	1	0	0	0	0	1	1	0	0	0	1	6
MIMAT0002817	1	1	1	1	0	1	0	0	0	0	0	0	1	6
MIMAT0000275	1	0	0	1	1	0	0	1	1	0	1	0	0	6
MIMAT0000736	1	1	1	1	0	0	0	0	0	0	1	0	1	6
MIMAT0001636	1	0	1	0	1	0	1	0	1	0	0	0	1	6
MIMAT0002820	1	1	0	1	0	1	0	0	1	0	0	0	1	6
MIMAT0004701	1	0	1	0	0	1	1	1	1	0	0	0	0	6
MIMAT0002814	1	1	0	1	0	1	0	0	1	0	0	0	1	6
MIMAT0004571	1	1	0	0	1	0	0	1	1	0	0	0	1	6
MIMAT0004599	1	0	0	1	0	1	0	1	0	0	1	0	1	6
MIMAT0002874	1	1	1	0	1	0	0	0	1	0	0	1	0	6
MIMAT0000765	1	1	1	1	1	0	0	1	0	0	0	0	0	6
MIMAT0000097	1	1	1	0	0	0	0	1	1	0	0	0	1	6
MIMAT0000682	1	1	0	0	1	0	0	1	1	0	0	0	1	6
MIMAT0000686	1	0	0	0	1	1	0	1	1	0	0	0	1	6
MIMAT0004987	1	1	1	0	0	0	1	0	1	1	0	0	0	6
MIMAT0004757	1	0	1	1	0	1	0	1	1	0	0	0	0	6
MIMAT0000242	1	0	0	0	1	1	0	1	1	0	0	0	1	6
MIMAT0005920	1	1	0	1	0	0	1	1	0	0	0	0	1	6
MIMAT0001635	1	1	0	0	1	1	1	0	1	0	0	0	0	6
MIMAT0004568	1	0	0	1	0	1	1	0	0	1	0	1	0	6
MIMAT0000444	0	0	1	0	1	1	0	1	1	0	0	0	1	6
MIMAT0000254	0	1	1	0	0	1	1	0	1	0	0	0	1	6
MIMAT0004501	1	1	0	1	0	0	0	1	1	0	0	1	0	6
MIMAT0016888	1	1	1	0	0	0	1	0	1	0	1	0	0	6
MIMAT0000278	0	0	0	1	0	1	1	0	0	1	0	1	1	6
MIMAT0005923	0	0	1	0	1	1	1	0	1	0	0	0	1	6
MIMAT0004511	0	1	1	0	0	0	1	1	1	0	0	0	1	6
MIMAT0004921	0	0	0	1	1	1	0	0	1	1	0	0	1	6
MIMAT0003163	0	0	1	1	1	1	0	0	1	0	0	0	1	6
MIMAT0004604	0	0	0	1	1	1	0	1	1	0	0	0	1	6
MIMAT0000279	0	0	0	1	0	1	1	0	0	0	1	1	1	6
MIMAT0000448	0	0	1	1	1	1	0	0	1	0	0	0	1	6
MIMAT0000088	1	0	1	0	0	0	0	1	1	0	1	0	0	5
MIMAT0000087	1	0	1	0	0	0	0	1	1	0	1	0	0	5
MIMAT0000772	1	1	0	0	0	0	0	1	1	0	0	0	1	5
MIMAT0000222	1	1	0	1	0	0	0	1	0	0	0	0	1	5
MIMAT0004946	1	0	1	0	0	0	0	1	1	0	0	0	1	5
MIMAT0004927	1	0	1	0	0	0	0	1	1	1	0	0	0	5
MIMAT0004493	1	0	0	0	0	0	0	1	1	1	0	0	1	5
MIMAT0002173	1	1	0	1	0	0	1	0	0	0	0	0	1	5
MIMAT0016847	1	1	1	0	0	0	0	0	0	0	1	0	1	5
MIMAT0004559	1	1	0	1	0	1	0	0	0	0	0	0	1	5
MIMAT0004586	1	0	0	1	1	1	0	0	0	0	0	0	1	5
MIMAT0001536	1	1	0	0	1	0	0	0	1	0	0	0	1	5
MIMAT0005825	1	0	1	0	0	1	1	0	1	0	0	0	0	5
MIMAT0003321	1	0	0	1	0	1	0	0	1	0	0	0	1	5
MIMAT0000450	1	1	0	0	1	0	0	0	1	0	1	0	0	5
MIMAT0004611	1	0	1	1	0	1	0	0	0	0	0	0	1	5
MIMAT0000732	1	1	1	0	0	0	0	0	0	0	1	0	1	5
MIMAT0000761	1	0	1	0	0	0	0	1	1	0	0	0	1	5
MIMAT0000086	1	0	1	1	0	0	0	0	1	0	0	0	1	5
MIMAT0000082	1	0	1	0	0	0	0	1	1	0	0	0	1	5
MIMAT0002819	1	0	1	0	0	1	0	1	1	0	0	0	0	5
MIMAT0000089	1	0	1	0	0	1	0	0	1	0	0	1	0	5
MIMAT0004985	1	0	0	1	1	1	0	0	0	0	0	0	1	5
MIMAT0000270	1	1	0	0	1	0	0	0	0	0	1	1	0	5
MIMAT0000760	1	1	0	0	0	0	0	1	1	0	0	0	1	5
MIMAT0000763	1	0	1	0	0	1	1	0	1	0	0	0	0	5
MIMAT0005899	1	1	0	1	0	0	0	0	0	0	0	1	1	5
MIMAT0000318	1	1	0	0	1	0	0	0	1	0	0	0	1	5
MIMAT0000446	0	0	1	1	1	1	0	0	0	0	0	0	1	5
MIMAT0004504	1	0	1	0	0	1	0	0	1	0	0	1	0	5
MIMAT0000733	0	1	1	1	0	1	0	0	0	0	0	0	1	5
MIMAT0004767	0	0	1	1	0	1	0	1	1	0	0	0	0	5
MIMAT0000434	1	1	0	0	1	1	0	1	0	0	0	0	0	5
MIMAT0001413	1	0	0	0	0	0	0	0	0	1	1	1	1	5
MIMAT0003329	0	0	1	1	1	1	0	0	0	0	0	0	1	5
MIMAT0009198	1	1	0	0	1	0	1	0	0	0	0	0	1	5
MIMAT0000720	0	1	1	0	1	1	0	0	0	0	0	0	1	5
MIMAT0004606	0	0	1	1	1	1	0	0	0	0	0	0	1	5
MIMAT0001621	0	1	1	0	0	1	1	0	0	0	0	0	1	5
MIMAT0002809	0	0	0	0	1	1	1	0	0	0	1	1	0	5
MIMAT0003879	0	0	0	1	1	0	0	1	1	0	0	0	1	5
MIMAT0003260	0	0	0	1	1	1	0	0	0	0	1	0	1	5
MIMAT0004556	0	1	0	0	0	1	1	0	1	0	0	0	1	5
MIMAT0004563	0	0	0	1	1	1	1	0	0	0	0	0	1	5
MIMAT0000232	0	0	0	1	1	1	1	0	0	0	0	0	1	5
MIMAT0004693	0	0	0	0	1	1	1	1	0	0	0	0	1	5
MIMAT0000271	0	0	0	1	1	1	1	0	0	0	0	1	0	5
MIMAT0004766	0	0	0	0	1	1	0	0	1	0	1	1	0	5
MIMAT0003233	0	1	0	0	0	1	1	0	0	0	1	1	0	5
MIMAT0005903	0	0	0	1	1	1	0	0	0	1	0	1	0	5
MIMAT0004703	1	1	0	1	0	0	0	0	0	0	1	0	0	4
MIMAT0000072	1	0	1	0	0	0	0	0	0	0	1	0	1	4
MIMAT0000070	1	0	0	0	0	0	0	0	1	1	0	0	1	4
MIMAT0000423	1	1	1	0	0	0	0	0	0	0	0	0	1	4
MIMAT0004502	1	0	0	0	1	0	0	0	0	0	1	0	1	4
MIMAT0000440	1	1	0	1	0	0	0	0	0	0	0	0	1	4
MIMAT0004584	1	1	0	0	0	0	0	1	1	0	0	0	0	4
MIMAT0000455	0	0	0	1	1	1	0	0	0	0	0	0	1	4
MIMAT0001340	1	1	0	0	0	0	0	1	1	0	0	0	0	4
MIMAT0000731	1	1	1	0	0	0	0	0	0	0	0	0	1	4
MIMAT0004810	1	0	0	0	1	0	0	1	1	0	0	0	0	4
MIMAT0004597	1	1	0	0	0	0	0	0	1	0	0	0	1	4
MIMAT0000073	1	0	0	0	0	0	0	0	1	1	0	0	1	4
MIMAT0004819	1	0	0	1	0	1	0	0	1	0	0	0	0	4
MIMAT0004553	1	1	0	0	0	0	0	1	0	0	0	0	1	4
MIMAT0000266	1	0	0	0	0	0	0	0	1	0	0	1	1	4
MIMAT0004677	1	0	0	1	0	0	0	1	1	0	0	0	0	4
MIMAT0001545	1	0	1	0	0	0	1	0	0	0	0	0	1	4
MIMAT0000457	1	0	0	0	1	0	1	0	0	0	1	0	0	4
MIMAT0004543	1	0	0	1	0	0	0	1	0	0	0	0	1	4
MIMAT0004799	0	0	0	1	0	1	1	1	0	0	0	0	0	4
MIMAT0004489	1	1	0	0	1	1	0	0	0	0	0	0	0	4
MIMAT0004689	1	1	1	0	0	0	0	0	0	0	0	0	1	4
MIMAT0015050	1	0	1	0	1	0	0	0	1	0	0	0	0	4
MIMAT0004555	1	0	0	1	1	0	0	0	0	0	0	0	1	4
MIMAT0000681	0	0	1	0	0	0	0	0	1	0	1	0	1	4
MIMAT0003180	0	0	1	0	1	1	0	0	0	0	0	0	1	4
MIMAT0003294	1	1	0	0	0	1	0	1	0	0	0	0	0	4
MIMAT0000245	0	0	0	1	0	0	1	1	1	0	0	0	0	4
MIMAT0001341	0	0	1	0	0	0	1	0	0	0	0	1	1	4
MIMAT0004614	0	1	0	0	1	1	0	0	0	0	1	0	0	4
MIMAT0000420	0	0	0	0	1	1	0	1	1	0	0	0	0	4
MIMAT0002171	0	0	1	1	0	0	0	1	0	0	0	0	1	4
MIMAT0000079	0	0	0	1	1	1	0	0	0	0	0	0	1	4
MIMAT0000452	0	0	1	0	1	1	0	0	0	0	0	0	1	4
MIMAT0000263	0	0	1	1	1	0	0	0	0	0	0	1	0	4
MIMAT0004774	0	0	0	0	1	0	1	0	0	0	1	0	1	4
MIMAT0000750	0	1	0	0	1	1	0	0	0	0	0	0	1	4
MIMAT0018073	1	0	0	1	0	0	0	0	1	1	0	0	0	4
MIMAT0004603	0	1	1	0	0	0	0	1	0	0	0	0	1	4
MIMAT0004909	0	0	1	0	0	0	1	0	1	0	0	0	1	4
MIMAT0001638	0	0	0	1	1	1	0	0	1	0	0	0	0	4
MIMAT0000255	0	0	0	0	1	1	1	0	0	0	0	1	0	4
MIMAT0017985	0	0	0	1	0	0	0	1	1	1	0	0	0	4
MIMAT0000707	0	0	0	0	1	0	0	0	0	0	1	1	1	4
MIMAT0004678	0	1	1	0	0	0	1	0	0	0	0	0	1	4
MIMAT0002872	0	0	0	0	1	0	1	0	0	0	1	0	1	4
MIMAT0003328	0	0	0	1	1	0	0	0	0	0	1	0	1	4
MIMAT0000243	0	1	1	0	0	0	0	0	0	1	1	0	0	4
MIMAT0000280	0	1	0	0	0	1	0	1	1	0	0	0	0	4
MIMAT0000099	0	0	1	0	0	0	0	1	1	0	0	0	1	4
MIMAT0000722	0	0	0	1	0	0	0	1	1	0	0	0	1	4
MIMAT0004569	0	0	0	1	0	1	0	0	0	0	1	1	0	4
MIMAT0000721	0	0	1	1	0	1	0	0	1	0	0	0	0	4
MIMAT0000458	0	0	1	1	0	0	0	1	1	0	0	0	0	4
MIMAT0016895	0	0	1	1	1	1	0	0	0	0	0	0	0	4
MIMAT0000646	0	1	0	0	1	1	0	0	0	0	0	0	1	4
MIMAT0000231	0	0	0	1	1	1	1	0	0	0	0	0	0	4
MIMAT0003161	0	1	0	1	1	0	0	0	1	0	0	0	0	4
MIMAT0003301	0	1	0	0	1	0	0	0	1	0	0	1	0	4
MIMAT0005909	0	1	0	0	0	0	1	1	0	1	0	0	0	4
MIMAT0003242	0	1	0	1	1	0	0	0	0	0	0	0	1	4
MIMAT0003284	0	0	0	1	1	1	0	0	1	0	0	0	0	4
MIMAT0000252	0	0	1	0	0	0	0	1	0	0	1	1	0	4
MIMAT0005950	0	0	1	0	0	0	1	0	1	0	0	0	1	4
MIMAT0000430	0	0	0	1	1	0	0	1	0	0	0	1	0	4
MIMAT0000428	0	0	0	1	1	1	0	1	0	0	0	0	0	4
MIMAT0003393	1	0	0	0	0	0	0	1	0	0	0	0	1	3
MIMAT0001343	1	1	0	0	0	0	0	0	0	0	0	0	1	3
MIMAT0000418	1	0	0	0	0	0	0	0	0	0	1	0	1	3
MIMAT0000680	1	0	0	0	0	1	0	0	0	0	0	0	1	3
MIMAT0002806	1	0	0	0	0	0	1	0	0	0	1	0	0	3
MIMAT0000075	1	0	0	0	0	0	0	0	0	1	0	0	1	3
MIMAT0003258	1	1	0	0	0	0	0	1	0	0	0	0	0	3
MIMAT0004801	1	1	0	0	1	0	0	0	0	0	0	0	0	3
MIMAT0003887	1	1	0	0	0	0	0	0	1	0	0	0	0	3
MIMAT0000085	1	0	0	0	0	0	0	0	0	0	1	0	1	3
MIMAT0000762	1	0	0	0	0	0	1	0	0	0	0	0	1	3
MIMAT0000460	1	0	0	1	0	0	0	1	0	0	0	0	0	3
MIMAT0004518	1	0	0	1	1	0	0	0	0	0	0	0	0	3
MIMAT0004507	1	0	0	0	0	0	0	0	1	0	1	0	0	3
MIMAT0004797	1	0	0	1	0	0	0	0	0	0	0	0	1	3
MIMAT0003322	0	0	0	0	0	0	1	0	0	1	0	0	1	3
MIMAT0000693	0	0	1	1	0	0	0	0	0	0	0	0	1	3
MIMAT0004567	1	0	0	0	0	1	0	0	1	0	0	0	0	3
MIMAT0004558	1	0	0	0	0	0	0	0	0	0	0	1	1	3
MIMAT0017994	0	0	0	0	1	0	1	0	0	0	0	0	1	3
MIMAT0000256	0	0	0	0	1	0	0	0	1	0	0	1	0	3
MIMAT0003241	0	0	0	1	1	0	0	1	0	0	0	0	0	3
MIMAT0002821	0	0	0	1	0	1	0	0	0	0	0	1	0	3
MIMAT0000710	0	1	0	0	0	1	0	0	0	0	1	0	0	3
MIMAT0000451	1	0	0	0	1	0	0	0	0	0	0	0	1	3
MIMAT0000272	0	1	0	1	1	0	0	0	0	0	0	0	0	3
MIMAT0002890	0	1	1	0	0	0	0	0	0	0	0	0	1	3
MIMAT0000424	0	0	0	0	0	0	1	0	1	0	0	0	1	3
MIMAT0000081	0	0	0	0	1	1	1	0	0	0	0	0	0	3
MIMAT0004551	0	0	0	1	0	0	0	1	1	0	0	0	0	3
MIMAT0009451	0	0	0	1	0	0	0	0	1	0	0	0	1	3
MIMAT0004692	0	0	0	0	1	1	0	1	0	0	0	0	0	3
MIMAT0004564	0	0	0	1	1	1	0	0	0	0	0	0	0	3
MIMAT0004513	0	0	1	0	0	0	0	0	1	0	0	0	1	3
MIMAT0004808	0	0	0	0	1	1	0	1	0	0	0	0	0	3
MIMAT0004673	0	0	1	0	0	0	0	0	0	0	1	0	1	3
MIMAT0005792	0	0	1	0	0	0	0	1	1	0	0	0	0	3
MIMAT0004694	0	1	0	0	1	1	0	0	0	0	0	0	0	3
MIMAT0005796	0	0	0	0	1	0	0	0	1	0	0	0	1	3
MIMAT0002871	0	0	0	0	1	0	1	0	0	0	0	0	1	3
MIMAT0006789	0	0	1	1	0	0	0	0	0	0	0	0	1	3
MIMAT0002813	0	1	0	1	0	1	0	0	0	0	0	0	0	3
MIMAT0000445	0	0	0	0	0	1	0	0	1	0	0	0	1	3
MIMAT0003888	0	0	0	1	0	0	0	1	0	0	0	0	1	3
MIMAT0000433	0	1	0	0	1	1	0	0	0	0	0	0	0	3
MIMAT0003339	0	0	1	0	0	0	1	0	0	0	0	0	1	3
MIMAT0004749	0	0	1	0	0	0	0	0	0	0	0	1	1	3
MIMAT0000449	0	0	0	0	1	1	0	0	0	0	0	0	1	3
MIMAT0014995	0	0	0	0	1	1	0	1	0	0	0	0	0	3
MIMAT0004570	0	0	0	0	1	0	0	1	1	0	0	0	0	3
MIMAT0000253	0	0	0	1	1	0	0	0	0	1	0	0	0	3
MIMAT0001618	0	1	0	0	0	0	0	0	1	0	0	0	1	3
MIMAT0004761	0	1	0	0	0	0	1	0	0	0	0	0	1	3
MIMAT0015045	0	1	0	0	1	1	0	0	0	0	0	0	0	3
MIMAT0000439	0	1	0	0	0	0	0	0	0	1	1	0	0	3
MIMAT0018205	0	1	0	0	0	0	1	0	1	0	0	0	0	3
MIMAT0003257	0	0	1	0	0	0	0	1	0	0	0	0	1	3
MIMAT0004980	0	0	1	0	0	0	1	0	1	0	0	0	0	3
MIMAT0000442	0	0	1	0	0	0	0	0	0	0	1	0	1	3
MIMAT0000462	0	0	0	1	1	1	0	0	0	0	0	0	0	3
MIMAT0015066	0	0	0	0	1	0	0	0	0	0	0	1	1	3
MIMAT0004947	0	0	0	1	1	0	0	0	0	0	0	0	1	3
MIMAT0004565	0	0	0	1	0	0	0	1	1	0	0	0	0	3
MIMAT0004752	0	0	0	1	1	0	0	0	0	0	0	0	1	3
MIMAT0002891	0	0	0	0	0	0	0	0	1	0	1	0	1	3
MIMAT0000102	1	0	0	0	0	0	0	0	0	0	0	0	1	2
MIMAT0000092	1	0	0	0	0	0	0	0	1	0	0	0	0	2
MIMAT0000227	1	0	0	0	0	0	0	0	0	0	0	0	1	2
MIMAT0018067	1	0	0	0	0	0	0	0	1	0	0	0	0	2
MIMAT0004491	1	0	0	0	0	0	0	0	1	0	0	0	0	2
MIMAT0004955	1	0	0	0	0	0	0	1	0	0	0	0	0	2
MIMAT0000103	1	0	0	0	0	0	0	0	0	0	0	0	1	2
MIMAT0004911	0	0	0	1	1	0	0	0	0	0	0	0	0	2
MIMAT0004699	0	1	0	0	0	0	0	0	0	0	0	0	1	2
MIMAT0005938	1	0	0	1	0	0	0	0	0	0	0	0	0	2
MIMAT0000417	0	0	0	1	0	0	0	0	0	0	0	0	1	2
MIMAT0000690	1	0	0	0	0	0	0	0	1	0	0	0	0	2
MIMAT0000415	0	0	0	0	0	1	0	0	0	0	0	0	1	2
MIMAT0017992	0	1	1	0	0	0	0	0	0	0	0	0	0	2
MIMAT0004951	0	0	0	1	0	1	0	0	0	0	0	0	0	2
MIMAT0004515	0	0	0	0	0	0	0	0	1	0	1	0	0	2
MIMAT0000269	0	0	0	1	0	0	0	1	0	0	0	0	0	2
MIMAT0003331	0	0	1	0	0	0	0	0	0	0	0	0	1	2
MIMAT0000425	0	0	0	1	0	0	1	0	0	0	0	0	0	2
MIMAT0000258	0	0	0	1	0	0	0	0	1	0	0	0	0	2
MIMAT0000756	0	0	0	0	0	0	0	1	1	0	0	0	0	2
MIMAT0004549	0	0	1	0	0	0	0	1	0	0	0	0	0	2
MIMAT0003266	0	0	0	1	0	0	0	1	0	0	0	0	0	2
MIMAT0003218	0	1	0	0	0	0	0	1	0	0	0	0	0	2
MIMAT0000692	0	0	1	1	0	0	0	0	0	0	0	0	0	2
MIMAT0004813	0	0	1	0	0	0	0	0	0	0	0	0	1	2
MIMAT0000737	0	0	0	1	0	0	0	0	0	0	0	0	1	2
MIMAT0002176	0	0	0	0	1	0	0	0	1	0	0	0	0	2
MIMAT0003150	0	0	1	1	0	0	0	0	0	0	0	0	0	2
MIMAT0004589	0	0	0	1	1	0	0	0	0	0	0	0	0	2
MIMAT0004683	0	0	0	0	1	1	0	0	0	0	0	0	0	2
MIMAT0000453	0	0	0	0	0	0	0	0	1	0	0	0	1	2
MIMAT0000447	0	0	0	1	0	0	0	0	0	0	0	0	1	2
MIMAT0000705	0	0	0	0	1	1	0	0	0	0	0	0	0	2
MIMAT0000094	0	0	0	1	0	0	0	0	0	0	1	0	0	2
MIMAT0002808	0	1	0	0	0	0	0	0	1	0	0	0	0	2
MIMAT0004773	0	0	0	0	1	1	0	0	0	0	0	0	0	2
MIMAT0016925	0	0	0	0	1	1	0	0	0	0	0	0	0	2
MIMAT0000100	0	0	0	1	0	0	0	0	0	0	0	0	1	2
MIMAT0002888	0	0	0	0	1	0	1	0	0	0	0	0	0	2
MIMAT0005901	0	0	0	0	1	0	0	0	1	0	0	0	0	2
MIMAT0004775	0	0	0	0	1	0	1	0	0	0	0	0	0	2
MIMAT0000753	0	1	0	0	1	0	0	0	0	0	0	0	0	2
MIMAT0005794	0	0	0	0	0	0	0	0	1	0	0	0	1	2
MIMAT0003283	0	1	0	1	0	0	0	0	0	0	0	0	0	2
MIMAT0005577	0	0	0	0	0	1	0	0	0	0	0	0	1	2
MIMAT0005924	0	0	0	0	1	1	0	0	0	0	0	0	0	2
MIMAT0004496	0	0	1	0	0	0	1	0	0	0	0	0	0	2
MIMAT0003256	0	0	0	1	0	0	0	0	1	0	0	0	0	2
MIMAT0004676	0	0	0	0	0	0	0	1	1	0	0	0	0	2
MIMAT0004698	0	0	1	0	0	0	0	0	0	0	0	1	0	2
MIMAT0004671	0	0	0	1	0	0	0	0	0	0	0	0	1	2
MIMAT0002805	0	0	0	1	0	1	0	0	0	0	0	0	0	2
MIMAT0004613	0	0	0	0	1	0	0	0	1	0	0	0	0	2
MIMAT0004957	0	0	0	0	0	0	0	0	1	0	0	0	1	2
MIMAT0004764	1	0	0	0	0	0	0	0	0	0	0	0	0	1
MIMAT0004977	1	0	0	0	0	0	0	0	0	0	0	0	0	1
MIMAT0009197	1	0	0	0	0	0	0	0	0	0	0	0	0	1
MIMAT0000071	1	0	0	0	0	0	0	0	0	0	0	0	0	1
MIMAT0000759	0	1	0	0	0	0	0	0	0	0	0	0	0	1
MIMAT0018187	1	0	0	0	0	0	0	0	0	0	0	0	0	1
MIMAT0000738	1	0	0	0	0	0	0	0	0	0	0	0	0	1
MIMAT0004954	1	0	0	0	0	0	0	0	0	0	0	0	0	1
MIMAT0000074	0	0	0	0	0	0	0	0	0	1	0	0	0	1
MIMAT0002174	0	0	0	0	0	0	0	0	0	0	0	0	1	1
MIMAT0000426	1	0	0	0	0	0	0	0	0	0	0	0	0	1
MIMAT0000244	0	0	0	0	0	0	0	0	1	0	0	0	0	1
MIMAT0000090	0	1	0	0	0	0	0	0	0	0	0	0	0	1
MIMAT0000419	0	0	0	0	0	0	0	0	0	0	0	0	1	1
MIMAT0003885	0	1	0	0	0	0	0	0	0	0	0	0	0	1
MIMAT0003330	0	1	0	0	0	0	0	0	0	0	0	0	0	1
MIMAT0000443	0	0	0	0	0	0	0	0	0	0	1	0	0	1
MIMAT0004780	0	0	0	0	1	0	0	0	0	0	0	0	0	1
MIMAT0004594	0	0	0	1	0	0	0	0	0	0	0	0	0	1
MIMAT0010195	0	0	0	0	0	0	0	1	0	0	0	0	0	1
MIMAT0003247	0	0	0	1	0	0	0	0	0	0	0	0	0	1
MIMAT0004945	0	0	0	0	0	0	0	0	0	0	0	0	1	1
MIMAT0000510	0	0	0	0	0	0	1	0	0	0	0	0	0	1
MIMAT0000438	0	0	0	0	0	0	0	0	0	0	0	0	1	1
MIMAT0000067	0	0	0	0	0	0	0	1	0	0	0	0	0	1
MIMAT0001627	0	1	0	0	0	0	0	0	0	0	0	0	0	1
MIMAT0000068	0	0	0	0	1	0	0	0	0	0	0	0	0	1
MIMAT0000757	0	0	0	0	0	0	1	0	0	0	0	0	0	1
MIMAT0004500	0	0	0	0	0	0	0	1	0	0	0	0	0	1
MIMAT0004485	0	0	0	0	0	0	0	0	0	0	1	0	0	1
MIMAT0000727	0	0	0	0	0	0	0	1	0	0	0	0	0	1
MIMAT0000066	0	0	0	0	0	0	0	1	0	0	0	0	0	1
MIMAT0000062	0	0	0	0	0	0	0	1	0	0	0	0	0	1
MIMAT0000069	0	0	0	0	1	0	0	0	0	0	0	0	0	1
MIMAT0004481	0	0	0	0	0	0	0	1	0	0	0	0	0	1
MIMAT0004588	0	0	0	0	0	0	0	0	0	0	0	0	1	1
MIMAT0000063	0	0	0	0	0	0	0	0	0	0	0	0	1	1
MIMAT0000101	0	0	0	0	0	0	0	0	0	0	0	0	1	1
MIMAT0000104	0	0	0	0	0	0	0	0	0	0	0	0	1	1
MIMAT0003389	0	0	0	0	0	0	0	0	0	0	0	0	1	1
MIMAT0001625	0	0	0	0	0	0	1	0	0	0	0	0	0	1
MIMAT0002876	0	0	0	0	0	0	0	1	0	0	0	0	0	1
MIMAT0004776	0	0	0	0	0	0	0	1	0	0	0	0	0	1
MIMAT0017950	0	0	1	0	0	0	0	0	0	0	0	0	0	1
MIMAT0004702	0	0	0	0	0	0	0	0	0	0	0	0	1	1
MIMAT0000431	0	0	0	0	0	0	0	0	0	0	0	0	1	1
MIMAT0001639	0	0	0	0	0	0	0	0	1	0	0	0	0	1
MIMAT0004482	0	0	0	0	0	0	0	0	0	0	0	0	1	1
MIMAT0000755	0	0	0	0	0	0	0	0	1	0	0	0	0	1
MIMAT0000077	0	0	0	1	0	0	0	0	0	0	0	0	0	1
MIMAT0000752	0	0	0	0	0	0	0	0	0	0	1	0	0	1
MIMAT0000414	0	0	0	0	0	0	0	1	0	0	0	0	0	1
MIMAT0003338	0	0	0	0	1	0	0	0	0	0	0	0	0	1
MIMAT0004585	0	0	0	0	0	0	0	1	0	0	0	0	0	1
MIMAT0004748	0	0	0	0	0	0	1	0	0	0	0	0	0	1
MIMAT0003340	0	0	0	0	0	0	0	0	0	0	0	0	1	1
MIMAT0005878	0	0	0	1	0	0	0	0	0	0	0	0	0	1
MIMAT0000459	0	0	0	1	0	0	0	0	0	0	0	0	0	1
MIMAT0004929	0	1	0	0	0	0	0	0	0	0	0	0	0	1
MIMAT0015084	0	1	0	0	0	0	0	0	0	0	0	0	0	1
MIMAT0009196	0	0	0	0	0	0	0	0	0	0	0	0	1	1
MIMAT0000730	0	0	0	0	0	0	0	0	0	0	0	0	1	1
MIMAT0017982	0	0	0	0	0	0	0	0	1	0	0	0	0	1
MIMAT0003312	0	0	0	1	0	0	0	0	0	0	0	0	0	1
MIMAT0004805	0	0	0	1	0	0	0	0	0	0	0	0	0	1
MIMAT0018349	0	0	1	0	0	0	0	0	0	0	0	0	0	1
MIMAT0005883	0	0	1	0	0	0	0	0	0	0	0	0	0	1
MIMAT0000729	0	0	1	0	0	0	0	0	0	0	0	0	0	1
MIMAT0018191	0	0	0	0	0	0	0	1	0	0	0	0	0	1
MIMAT0003287	0	0	0	1	0	0	0	0	0	0	0	0	0	1
MIMAT0004913	0	0	0	1	0	0	0	0	0	0	0	0	0	1
MIMAT0004907	0	0	0	1	0	0	0	0	0	0	0	0	0	1
MIMAT0004916	0	0	0	1	0	0	0	0	0	0	0	0	0	1
MIMAT0002873	0	0	0	0	0	1	0	0	0	0	0	0	0	1
MIMAT0000421	0	0	0	0	1	0	0	0	0	0	0	0	0	1
MIMAT0005933	0	0	0	0	1	0	0	0	0	0	0	0	0	1
MIMAT0004949	0	0	0	0	0	0	0	0	0	0	0	0	1	1
MIMAT0003297	0	0	0	0	0	1	0	0	0	0	0	0	0	1
MIMAT0004959	0	0	0	0	0	0	1	0	0	0	0	0	0	1
MIMAT0000273	0	0	0	0	0	0	1	0	0	0	0	0	0	1
MIMAT0017993	0	0	0	0	0	0	1	0	0	0	0	0	0	1
MIMAT0003254	0	0	0	0	0	0	0	0	1	0	0	0	0	1
MIMAT0015020	0	0	0	0	0	0	0	0	0	0	0	0	1	1
MIMAT0017987	0	0	0	0	0	0	0	1	0	0	0	0	0	1
MIMAT0000685	0	0	0	0	0	0	0	0	1	0	0	0	0	1
MIMAT0018000	0	0	0	0	0	0	0	0	0	1	0	0	0	1
MIMAT0004768	0	0	0	0	0	0	0	0	0	0	0	0	1	1
MIMAT0004607	0	0	0	0	0	0	0	0	0	0	0	1	0	1
MIMAT0004953	0	0	0	0	0	0	0	0	0	0	0	1	0	1
MIMAT0004765	0	0	0	0	0	0	0	0	0	0	0	0	1	1
MIMAT0005824	0	0	0	0	0	0	0	0	0	0	0	1	0	1
MIMAT0004554	0	0	0	0	0	0	0	0	0	0	0	1	0	1
MIMAT0005929	0	0	0	0	0	0	0	0	0	0	0	1	0	1
MIMAT0018201	0	0	0	0	0	0	0	0	0	0	0	0	1	1
MIMAT0004560	0	0	0	0	0	0	0	0	0	0	0	0	1	1
MIMAT0003882	0	0	0	0	0	0	0	0	0	0	0	0	1	1
MIMAT0004700	0	0	0	0	0	0	0	0	0	0	0	0	0	0
MIMAT0004697	0	0	0	0	0	0	0	0	0	0	0	0	0	0
MIMAT0003239	0	0	0	0	0	0	0	0	0	0	0	0	0	0
MIMAT0003886	0	0	0	0	0	0	0	0	0	0	0	0	0	0
MIMAT0000764	0	0	0	0	0	0	0	0	0	0	0	0	0	0
MIMAT0004506	0	0	0	0	0	0	0	0	0	0	0	0	0	0
MIMAT0005949	0	0	0	0	0	0	0	0	0	0	0	0	0	0
MIMAT0004497	0	0	0	0	0	0	0	0	0	0	0	0	0	0
MIMAT0004495	0	0	0	0	0	0	0	0	0	0	0	0	0	0
MIMAT0004690	0	0	0	0	0	0	0	0	0	0	0	0	0	0
MIMAT0000084	0	0	0	0	0	0	0	0	0	0	0	0	0	0
MIMAT0004486	0	0	0	0	0	0	0	0	0	0	0	0	0	0
MIMAT0004681	0	0	0	0	0	0	0	0	0	0	0	0	0	0
MIMAT0000083	0	0	0	0	0	0	0	0	0	0	0	0	0	0
MIMAT0004682	0	0	0	0	0	0	0	0	0	0	0	0	0	0
MIMAT0002816	0	0	0	0	0	0	0	0	0	0	0	0	0	0
MIMAT0000689	0	0	0	0	0	0	0	0	0	0	0	0	0	0
MIMAT0005948	0	0	0	0	0	0	0	0	0	0	0	0	0	0
MIMAT0018194	0	0	0	0	0	0	0	0	0	0	0	0	0	0
MIMAT0000703	0	0	0	0	0	0	0	0	0	0	0	0	0	0
MIMAT0003386	0	0	0	0	0	0	0	0	0	0	0	0	0	0
MIMAT0002172	0	0	0	0	0	0	0	0	0	0	0	0	0	0
MIMAT0002818	0	0	0	0	0	0	0	0	0	0	0	0	0	0
MIMAT0004602	0	0	0	0	0	0	0	0	0	0	0	0	0	0
MIMAT0000078	0	0	0	0	0	0	0	0	0	0	0	0	0	0
MIMAT0004688	0	0	0	0	0	0	0	0	0	0	0	0	0	0
MIMAT0002807	0	0	0	0	0	0	0	0	0	0	0	0	0	0
MIMAT0004514	0	0	0	0	0	0	0	0	0	0	0	0	0	0
MIMAT0004956	0	0	0	0	0	0	0	0	0	0	0	0	0	0
MIMAT0000456	0	0	0	0	0	0	0	0	0	0	0	0	0	0
MIMAT0000751	0	0	0	0	0	0	0	0	0	0	0	0	0	0
MIMAT0004484	0	0	0	0	0	0	0	0	0	0	0	0	0	0
MIMAT0000096	0	0	0	0	0	0	0	0	0	0	0	0	0	0
MIMAT0000065	0	0	0	0	0	0	0	0	0	0	0	0	0	0
MIMAT0004809	0	0	0	0	0	0	0	0	0	0	0	0	0	0
MIMAT0004503	0	0	0	0	0	0	0	0	0	0	0	0	0	0
MIMAT0000080	0	0	0	0	0	0	0	0	0	0	0	0	0	0
MIMAT0018204	0	0	0	0	0	0	0	0	0	0	0	0	0	0
MIMAT0005885	0	0	0	0	0	0	0	0	0	0	0	0	0	0
MIMAT0002875	0	0	0	0	0	0	0	0	0	0	0	0	0	0
MIMAT0004978	0	0	0	0	0	0	0	0	0	0	0	0	0	0
MIMAT0002835	0	0	0	0	0	0	0	0	0	0	0	0	0	0
MIMAT0003296	0	0	0	0	0	0	0	0	0	0	0	0	0	0
MIMAT0004499	0	0	0	0	0	0	0	0	0	0	0	0	0	0
MIMAT0004593	0	0	0	0	0	0	0	0	0	0	0	0	0	0
MIMAT0004610	0	0	0	0	0	0	0	0	0	0	0	0	0	0
MIMAT0018110	0	0	0	0	0	0	0	0	0	0	0	0	0	0
MIMAT0004592	0	0	0	0	0	0	0	0	0	0	0	0	0	0
MIMAT0005914	0	0	0	0	0	0	0	0	0	0	0	0	0	0
MIMAT0000734	0	0	0	0	0	0	0	0	0	0	0	0	0	0
MIMAT0003293	0	0	0	0	0	0	0	0	0	0	0	0	0	0
MIMAT0004587	0	0	0	0	0	0	0	0	0	0	0	0	0	0
MIMAT0010133	0	0	0	0	0	0	0	0	0	0	0	0	0	0
MIMAT0004609	0	0	0	0	0	0	0	0	0	0	0	0	0	0
MIMAT0004674	0	0	0	0	0	0	0	0	0	0	0	0	0	0
MIMAT0004590	0	0	0	0	0	0	0	0	0	0	0	0	0	0
MIMAT0004505	0	0	0	0	0	0	0	0	0	0	0	0	0	0
MIMAT0004948	0	0	0	0	0	0	0	0	0	0	0	0	0	0
MIMAT0005875	0	0	0	0	0	0	0	0	0	0	0	0	0	0
MIMAT0004811	0	0	0	0	0	0	0	0	0	0	0	0	0	0
MIMAT0000276	0	0	0	0	0	0	0	0	0	0	0	0	0	0
MIMAT0003220	0	0	0	0	0	0	0	0	0	0	0	0	0	0
MIMAT0005583	0	0	0	0	0	0	0	0	0	0	0	0	0	0
MIMAT0005582	0	0	0	0	0	0	0	0	0	0	0	0	0	0
MIMAT0003215	0	0	0	0	0	0	0	0	0	0	0	0	0	0
MIMAT0003214	0	0	0	0	0	0	0	0	0	0	0	0	0	0
MIMAT0018197	0	0	0	0	0	0	0	0	0	0	0	0	0	0
MIMAT0004557	0	0	0	0	0	0	0	0	0	0	0	0	0	0
MIMAT0004487	0	0	0	0	0	0	0	0	0	0	0	0	0	0
MIMAT0004679	0	0	0	0	0	0	0	0	0	0	0	0	0	0
MIMAT0018186	0	0	0	0	0	0	0	0	0	0	0	0	0	0
MIMAT0000773	0	0	0	0	0	0	0	0	0	0	0	0	0	0
MIMAT0003250	0	0	0	0	0	0	0	0	0	0	0	0	0	0
MIMAT0004595	0	0	0	0	0	0	0	0	0	0	0	0	0	0
MIMAT0001541	0	0	0	0	0	0	0	0	0	0	0	0	0	0
MIMAT0006764	0	0	0	0	0	0	0	0	0	0	0	0	0	0
