# Supplementary material for: Systematic dissection of dysregulated transcription factor–miRNA feed-forward loops across tumor types
Source: Brief Bioinform. 2015 Dec 9;17(6):996–1008. doi: 10.1093/bib/bbv107 (PMC5142013; doi:10.1093/bib/bbv107)
Supplement: Supplementary Data [file supp_bbv107_suppl_data.zip › Table S5 All FFLs.xlsx]

## Sheet: All FFLs_Sig
ID	Reg1	Reg2	Tar	Type	BLCA	BRCA	HNSC	KICH	KIRC	KIRP	LIHC	LUAD	LUSC	PRAD	STAD	THCA	UCEC	Sum
28	1869	MIMAT0000461	898	TF-FFL	1	0	1	1	0	1	0	1	1	0	1	1	1	9
27	1869	MIMAT0000461	596	TF-FFL	0	0	1	1	0	1	0	1	0	0	1	1	1	7
20	1869	MIMAT0000068	898	TF-FFL	0	0	1	0	0	1	0	1	0	0	1	1	1	6
26	1869	MIMAT0000461	595	TF-FFL	0	0	0	1	0	0	1	1	0	0	1	1	1	6
71	2113	MIMAT0000076	4318	TF-FFL	0	0	1	0	1	1	1	1	0	0	1	0	0	6
72	2113	MIMAT0000076	1616	TF-FFL	0	1	1	0	1	1	1	1	0	0	0	0	0	6
216	7157	MIMAT0000437	57447	TF-FFL	0	1	0	0	0	1	0	0	0	1	1	1	1	6
328	MIMAT0000255	1869	595	miR-FFL	0	0	0	0	1	1	1	0	0	0	1	1	1	6
329	MIMAT0000255	1869	596	miR-FFL	0	0	0	0	1	1	1	0	0	0	1	1	1	6
476	MIMAT0000070	1869	596	FB-FFL	0	0	1	0	1	1	0	0	0	1	1	0	1	6
22	1869	MIMAT0000417	898	TF-FFL	0	0	1	1	0	1	0	1	0	0	0	0	1	5
25	1869	MIMAT0000069	898	TF-FFL	0	0	1	1	0	1	0	1	0	0	0	0	1	5
43	1958	MIMAT0000691	3949	TF-FFL	1	0	0	0	0	1	1	0	1	0	0	0	1	5
96	3725	MIMAT0000076	4436	TF-FFL	1	1	0	0	0	0	1	1	0	0	1	0	0	5
100	3726	MIMAT0000076	3248	TF-FFL	1	0	1	0	0	1	1	0	0	0	1	0	0	5
101	3727	MIMAT0000076	4318	TF-FFL	1	0	1	0	0	1	0	1	0	0	1	0	0	5
172	6591	MIMAT0000318	6935	TF-FFL	0	1	1	0	0	0	0	0	1	1	0	0	1	5
173	6591	MIMAT0000617	6935	TF-FFL	0	1	1	0	0	0	0	0	1	1	0	0	1	5
219	7157	MIMAT0000437	7538	TF-FFL	1	0	0	0	0	1	0	0	0	0	1	1	1	5
239	7291	MIMAT0000318	6935	TF-FFL	1	1	0	0	0	0	0	0	1	1	0	0	1	5
330	MIMAT0000255	1869	896	miR-FFL	0	0	0	0	1	1	1	0	0	0	0	1	1	5
348	MIMAT0000257	1869	596	miR-FFL	0	0	1	0	1	1	0	0	0	0	1	1	0	5
352	MIMAT0000259	1385	894	miR-FFL	1	0	0	0	0	1	0	1	0	0	0	1	1	5
354	MIMAT0000259	4286	596	miR-FFL	1	0	0	1	0	0	0	0	0	1	1	0	1	5
391	MIMAT0000423	2113	2064	miR-FFL	1	1	1	0	1	0	0	0	0	0	0	0	1	5
503	MIMAT0001413	1869	672	FB-FFL	0	0	1	0	0	0	1	1	0	0	1	0	1	5
17	1869	MIMAT0000062	9212	TF-FFL	0	0	0	0	0	0	0	1	1	0	1	0	1	4
18	1869	MIMAT0000068	596	TF-FFL	0	0	0	0	0	1	0	0	0	0	1	1	1	4
21	1869	MIMAT0000417	596	TF-FFL	0	0	0	1	1	0	1	0	0	0	1	0	0	4
38	1869	MIMAT0000092	10018	TF-FFL	0	0	0	0	0	0	0	1	1	0	0	1	1	4
45	1958	MIMAT0002809	672	TF-FFL	0	0	0	0	0	1	1	0	0	0	1	0	1	4
53	1958	MIMAT0000087	2776	TF-FFL	1	0	0	0	0	0	0	1	1	0	1	0	0	4
56	1958	MIMAT0000765	672	TF-FFL	1	0	1	0	0	0	0	1	0	0	0	0	1	4
73	2113	MIMAT0000076	3248	TF-FFL	0	0	1	0	1	1	0	1	0	0	0	0	0	4
74	2113	MIMAT0000076	6667	TF-FFL	0	0	0	0	1	1	0	1	0	0	1	0	0	4
81	2735	MIMAT0000086	894	TF-FFL	1	0	1	0	0	0	0	0	0	0	0	1	1	4
103	3727	MIMAT0000076	3248	TF-FFL	1	0	1	0	0	0	0	1	0	0	1	0	0	4
238	7291	MIMAT0000682	6935	TF-FFL	0	1	0	0	0	0	0	0	1	1	0	0	1	4
240	7291	MIMAT0000617	6935	TF-FFL	0	1	0	0	0	0	0	0	1	1	0	0	1	4
241	7291	MIMAT0000266	6935	TF-FFL	1	0	0	0	0	0	0	0	1	1	0	0	1	4
250	MIMAT0000070	3091	1191	miR-FFL	0	0	1	0	1	1	0	0	0	1	0	0	0	4
262	MIMAT0000076	6667	4318	miR-FFL	0	0	1	0	0	1	0	1	0	0	1	0	0	4
277	MIMAT0000080	1869	1029	miR-FFL	0	0	0	0	0	0	1	1	0	0	1	0	1	4
300	MIMAT0000086	4605	596	miR-FFL	1	0	1	0	1	0	0	0	0	0	0	0	1	4
301	MIMAT0000089	1869	1876	miR-FFL	0	0	1	0	0	1	0	0	1	0	1	0	0	4
326	MIMAT0000254	9314	999	miR-FFL	1	0	0	0	0	0	0	1	0	0	1	0	1	4
344	MIMAT0000256	5241	596	miR-FFL	1	0	0	0	0	0	0	0	0	1	1	1	0	4
357	MIMAT0000266	1869	596	miR-FFL	0	0	1	0	0	1	0	0	0	0	0	1	1	4
366	MIMAT0000278	2114	3815	miR-FFL	0	0	0	1	0	0	1	0	0	1	0	1	0	4
413	MIMAT0000437	9314	7422	miR-FFL	1	0	1	0	0	0	0	0	0	0	1	0	1	4
455	MIMAT0000770	2078	7852	miR-FFL	1	0	0	0	0	0	0	1	0	1	0	0	1	4
475	MIMAT0000070	1869	595	FB-FFL	0	1	0	0	0	0	1	0	0	0	1	0	1	4
482	MIMAT0000103	1869	5925	FB-FFL	0	0	0	1	1	0	0	0	0	0	1	0	1	4
19	1869	MIMAT0000068	595	TF-FFL	0	0	0	0	0	0	1	0	0	0	1	1	0	3
23	1869	MIMAT0000069	596	TF-FFL	0	0	0	1	1	0	0	0	0	0	1	0	0	3
24	1869	MIMAT0000069	595	TF-FFL	0	0	0	0	1	0	1	0	0	0	1	0	0	3
31	1869	MIMAT0000081	10018	TF-FFL	0	0	0	0	0	1	1	1	0	0	0	0	0	3
47	1958	MIMAT0000455	6720	TF-FFL	1	0	0	0	0	1	0	0	0	0	0	0	1	3
49	1958	MIMAT0000318	9314	TF-FFL	1	1	0	0	0	0	0	0	0	0	0	0	1	3
89	3159	MIMAT0004700	5243	TF-FFL	1	1	0	0	0	0	0	1	0	0	0	0	0	3
115	4609	MIMAT0000070	1026	TF-FFL	1	0	0	0	0	1	0	0	0	1	0	0	0	3
119	4609	MIMAT0000461	1019	TF-FFL	1	0	0	0	0	1	0	1	0	0	0	0	0	3
167	4089	MIMAT0000437	4312	TF-FFL	1	0	0	0	0	0	0	0	0	0	1	0	1	3
171	6591	MIMAT0000682	6935	TF-FFL	0	1	0	0	0	0	0	0	1	0	0	0	1	3
180	6667	MIMAT0000426	891	TF-FFL	0	0	0	0	0	0	1	1	0	0	0	0	1	3
195	6688	MIMAT0000449	7099	TF-FFL	0	0	0	0	0	1	0	1	1	0	0	0	0	3
215	7157	MIMAT0000435	960	TF-FFL	0	0	0	0	0	1	0	1	0	0	0	1	0	3
218	7157	MIMAT0000437	2099	TF-FFL	0	0	0	0	0	1	0	0	0	0	1	0	1	3
261	MIMAT0000076	6667	1956	miR-FFL	0	0	1	0	0	0	0	1	0	0	1	0	0	3
276	MIMAT0000080	1869	672	miR-FFL	0	0	0	0	0	0	1	1	0	0	1	0	0	3
322	MIMAT0000231	4089	4233	miR-FFL	0	0	0	1	1	0	0	0	0	0	0	1	0	3
332	MIMAT0000255	1869	4613	miR-FFL	0	0	0	0	1	0	0	0	0	0	1	1	0	3
334	MIMAT0000255	4089	4233	miR-FFL	0	0	0	0	1	0	0	0	0	0	1	1	0	3
345	MIMAT0000256	5241	9429	miR-FFL	0	0	0	0	0	0	0	0	0	0	1	1	1	3
349	MIMAT0000257	1869	638	miR-FFL	0	0	1	0	0	0	0	0	0	0	1	1	0	3
358	MIMAT0000266	3190	6714	miR-FFL	0	1	1	0	0	0	0	0	0	0	0	0	1	3
369	MIMAT0000278	2353	3383	miR-FFL	0	0	0	1	0	0	1	0	0	0	0	1	0	3
386	MIMAT0000416	2113	7852	miR-FFL	1	1	0	0	0	0	0	1	0	0	0	0	0	3
403	MIMAT0000437	2099	4582	miR-FFL	0	1	0	0	0	0	0	0	0	0	0	1	1	3
404	MIMAT0000437	2099	5054	miR-FFL	0	0	0	0	0	0	1	0	0	0	1	0	1	3
445	MIMAT0000710	4605	596	miR-FFL	0	0	1	0	1	0	0	0	0	0	1	0	0	3
477	MIMAT0000070	1869	5800	FB-FFL	0	0	0	0	0	1	0	0	0	0	1	0	1	3
478	MIMAT0000075	1869	595	FB-FFL	0	0	0	0	0	0	1	0	0	0	1	0	1	3
479	MIMAT0000075	1869	596	FB-FFL	0	0	0	0	0	0	0	0	0	1	1	0	1	3
502	MIMAT0000680	1869	5925	FB-FFL	0	0	0	0	1	1	0	0	0	0	1	0	0	3
6	1050	MIMAT0000255	596	TF-FFL	0	0	0	0	1	0	0	0	0	0	0	1	0	2
10	1051	MIMAT0000435	5743	TF-FFL	1	0	0	0	0	0	0	0	0	1	0	0	0	2
29	1869	MIMAT0000073	4613	TF-FFL	0	0	0	0	1	0	0	0	0	0	1	0	0	2
37	1869	MIMAT0000092	7428	TF-FFL	0	0	0	0	0	0	0	0	0	1	0	0	1	2
40	1958	MIMAT0000253	9314	TF-FFL	0	0	0	1	0	0	1	0	0	0	0	0	0	2
50	1958	MIMAT0000080	672	TF-FFL	0	0	0	0	0	0	1	1	0	0	0	0	0	2
54	1958	MIMAT0000244	2776	TF-FFL	1	0	0	0	0	0	0	0	1	0	0	0	0	2
55	1958	MIMAT0000692	2776	TF-FFL	1	0	0	0	0	0	0	0	0	0	1	0	0	2
57	1958	MIMAT0001413	672	TF-FFL	0	0	0	0	0	0	0	0	0	0	1	0	1	2
66	2099	MIMAT0000076	7422	TF-FFL	0	0	0	0	0	0	0	1	0	0	0	1	0	2
68	2113	MIMAT0000449	7852	TF-FFL	0	1	0	0	1	0	0	0	0	0	0	0	0	2
69	2113	MIMAT0000279	4312	TF-FFL	0	0	1	0	0	0	0	0	0	0	1	0	0	2
79	2735	MIMAT0000100	894	TF-FFL	0	0	0	0	0	0	0	0	0	0	0	1	1	2
80	2735	MIMAT0000086	596	TF-FFL	0	0	1	0	0	0	0	0	0	0	0	1	0	2
87	3159	MIMAT0000099	5743	TF-FFL	0	0	1	0	0	0	1	0	0	0	0	0	0	2
95	3725	MIMAT0000076	3248	TF-FFL	0	0	0	0	0	0	0	1	0	0	1	0	0	2
98	3725	MIMAT0000092	3678	TF-FFL	1	0	0	0	0	0	0	0	0	0	0	0	1	2
99	3725	MIMAT0000092	10018	TF-FFL	0	0	0	0	0	0	0	0	0	0	0	1	1	2
102	3727	MIMAT0000076	7422	TF-FFL	1	0	0	0	0	0	0	1	0	0	0	0	0	2
105	4609	MIMAT0000103	1026	TF-FFL	1	0	0	0	0	0	0	0	0	1	0	0	0	2
107	4609	MIMAT0000680	1026	TF-FFL	1	0	0	0	0	1	0	0	0	0	0	0	0	2
121	4609	MIMAT0000074	1026	TF-FFL	1	0	0	0	0	0	0	0	0	1	0	0	0	2
122	4609	MIMAT0000075	1026	TF-FFL	1	0	0	0	0	0	0	0	0	1	0	0	0	2
125	4609	MIMAT0001413	1026	TF-FFL	0	0	0	0	0	0	0	0	0	1	0	0	1	2
143	5970	MIMAT0000076	4318	TF-FFL	0	0	1	0	0	0	0	1	0	0	0	0	0	2
169	4089	MIMAT0000437	5054	TF-FFL	0	0	0	0	0	0	0	0	0	0	1	0	1	2
182	6667	MIMAT0000686	1869	TF-FFL	0	0	0	0	0	1	0	0	0	0	1	0	0	2
192	6667	MIMAT0000710	4605	TF-FFL	0	0	0	0	0	1	0	0	0	0	0	0	1	2
206	6777	MIMAT0000070	1026	TF-FFL	1	0	0	0	0	0	0	0	0	0	0	0	1	2
210	6777	MIMAT0000074	1026	TF-FFL	1	0	0	0	0	0	0	0	0	1	0	0	0	2
211	6777	MIMAT0000075	1026	TF-FFL	1	0	0	0	0	0	0	0	0	0	0	0	1	2
217	7157	MIMAT0000437	1956	TF-FFL	0	0	0	0	0	1	0	0	0	0	1	0	0	2
220	7157	MIMAT0000646	317	TF-FFL	0	0	0	0	1	1	0	0	0	0	0	0	0	2
221	7157	MIMAT0000646	94241	TF-FFL	0	0	0	0	0	1	0	0	0	1	0	0	0	2
224	7157	MIMAT0000646	7538	TF-FFL	0	0	0	0	0	1	0	0	0	0	0	0	1	2
229	7157	MIMAT0000272	4193	TF-FFL	0	0	0	0	1	0	0	0	0	0	0	1	0	2
233	7157	MIMAT0000086	7538	TF-FFL	0	0	1	0	0	0	0	0	0	0	0	0	1	2
234	7157	MIMAT0000255	960	TF-FFL	0	0	0	0	0	1	0	0	0	0	0	1	0	2
244	6935	MIMAT0000255	1019	TF-FFL	1	0	0	0	0	0	0	0	0	0	0	1	0	2
252	MIMAT0000070	3091	7422	miR-FFL	0	0	1	0	1	0	0	0	0	0	0	0	0	2
253	MIMAT0000072	3091	1191	miR-FFL	0	0	1	0	0	0	0	0	0	1	0	0	0	2
258	MIMAT0000075	5468	2034	miR-FFL	0	0	0	0	0	0	0	0	1	1	0	0	0	2
260	MIMAT0000076	6667	1616	miR-FFL	0	0	0	0	0	1	1	0	0	0	0	0	0	2
265	MIMAT0000076	6667	7045	miR-FFL	0	0	0	0	0	1	0	1	0	0	0	0	0	2
266	MIMAT0000076	6667	7048	miR-FFL	0	0	0	0	0	1	0	1	0	0	0	0	0	2
268	MIMAT0000076	6667	27250	miR-FFL	0	0	0	0	0	1	0	0	0	0	1	0	0	2
278	MIMAT0000080	1869	9212	miR-FFL	0	0	0	0	0	0	0	1	0	0	0	0	1	2
279	MIMAT0000080	1870	1029	miR-FFL	0	0	0	0	0	0	0	1	0	0	1	0	0	2
280	MIMAT0000080	1871	1029	miR-FFL	0	0	0	0	0	0	0	1	0	0	1	0	0	2
302	MIMAT0000092	9314	999	miR-FFL	1	0	0	0	0	0	0	0	0	0	0	0	1	2
303	MIMAT0000099	2353	5743	miR-FFL	0	0	1	0	0	0	1	0	0	0	0	0	0	2
305	MIMAT0000100	6667	894	miR-FFL	0	0	0	0	0	1	0	0	0	0	0	0	1	2
325	MIMAT0000252	9314	7422	miR-FFL	0	0	1	0	0	0	0	0	0	0	1	0	0	2
327	MIMAT0000254	9314	4763	miR-FFL	0	0	0	0	0	0	0	1	0	0	0	0	1	2
340	MIMAT0000255	8061	558	miR-FFL	1	0	0	0	0	0	0	0	0	0	0	0	1	2
350	MIMAT0000257	2099	2353	miR-FFL	0	0	0	0	0	0	1	0	0	0	0	1	0	2
353	MIMAT0000259	1385	4286	miR-FFL	1	0	0	0	0	0	0	0	0	0	0	0	1	2
356	MIMAT0000265	6591	999	miR-FFL	0	0	0	0	0	0	0	0	0	1	0	0	1	2
373	MIMAT0000279	2353	3383	miR-FFL	0	0	0	0	0	0	0	0	0	0	1	1	0	2
375	MIMAT0000279	2353	6648	miR-FFL	0	0	0	0	0	1	1	0	0	0	0	0	0	2
376	MIMAT0000280	2308	5243	miR-FFL	0	1	0	0	0	0	0	0	0	0	0	0	1	2
378	MIMAT0000280	6667	1869	miR-FFL	0	0	0	0	0	1	0	0	0	0	1	0	0	2
380	MIMAT0000281	4089	1026	miR-FFL	1	0	0	0	0	0	0	0	0	0	0	1	0	2
381	MIMAT0000318	2113	4602	miR-FFL	1	1	0	0	0	0	0	0	0	0	0	0	0	2
393	MIMAT0000423	2113	4322	miR-FFL	1	0	1	0	0	0	0	0	0	0	0	0	0	2
408	MIMAT0000437	6657	4609	miR-FFL	1	0	0	0	0	0	0	0	0	0	1	0	0	2
410	MIMAT0000437	6772	4582	miR-FFL	0	1	0	0	0	0	0	0	0	0	0	0	1	2
412	MIMAT0000437	9314	1080	miR-FFL	0	0	0	1	0	0	0	0	0	0	0	0	1	2
423	MIMAT0000617	6667	3791	miR-FFL	0	0	0	0	1	1	0	0	0	0	0	0	0	2
442	MIMAT0000686	1869	4613	miR-FFL	0	0	0	0	1	0	0	0	0	0	1	0	0	2
443	MIMAT0000686	1869	6427	miR-FFL	0	0	0	0	0	0	0	0	0	0	1	0	1	2
457	MIMAT0001536	4602	55914	miR-FFL	1	1	0	0	0	0	0	0	0	0	0	0	0	2
484	MIMAT0000255	4609	1019	FB-FFL	0	0	0	0	0	1	0	0	0	0	0	1	0	2
486	MIMAT0000278	2099	2353	FB-FFL	0	0	0	0	0	0	1	0	0	0	0	1	0	2
488	MIMAT0000279	2099	2353	FB-FFL	0	0	0	0	0	0	1	0	0	0	0	1	0	2
491	MIMAT0000423	7157	27113	FB-FFL	0	0	0	0	0	1	0	0	0	0	0	1	0	2
493	MIMAT0000437	4088	4312	FB-FFL	0	0	0	0	0	0	0	0	1	0	0	0	1	2
4	1050	MIMAT0000086	596	TF-FFL	0	0	0	0	1	0	0	0	0	0	0	0	0	1
7	1050	MIMAT0000255	23411	TF-FFL	0	0	0	0	0	0	0	0	0	0	0	1	0	1
8	1051	MIMAT0000435	596	TF-FFL	0	0	0	0	0	0	0	0	0	1	0	0	0	1
16	10664	MIMAT0000728	7157	TF-FFL	0	0	0	0	0	0	0	0	0	0	0	1	0	1
30	1869	MIMAT0000074	4613	TF-FFL	0	0	0	0	0	0	0	0	0	0	1	0	0	1
39	1958	MIMAT0000103	7422	TF-FFL	0	0	0	0	0	0	0	0	0	0	0	0	1	1
42	1958	MIMAT0000443	7422	TF-FFL	0	0	0	0	0	0	0	0	0	0	0	0	1	1
44	1958	MIMAT0002809	1956	TF-FFL	0	0	0	0	0	0	0	0	0	0	1	0	0	1
46	1958	MIMAT0000450	8061	TF-FFL	1	0	0	0	0	0	0	0	0	0	0	0	0	1
48	1958	MIMAT0000318	4602	TF-FFL	1	0	0	0	0	0	0	0	0	0	0	0	0	1
58	1958	MIMAT0001413	2152	TF-FFL	0	0	0	0	0	0	0	0	0	0	0	0	1	1
59	1958	MIMAT0001413	7422	TF-FFL	0	0	0	0	0	0	0	0	0	0	0	0	1	1
67	2099	MIMAT0000431	7422	TF-FFL	0	0	0	0	0	0	0	0	0	0	0	0	1	1
70	2113	MIMAT0000445	7852	TF-FFL	0	0	0	0	1	0	0	0	0	0	0	0	0	1
82	3065	MIMAT0002874	595	TF-FFL	0	0	0	0	0	0	0	0	0	0	0	1	0	1
88	3159	MIMAT0000086	596	TF-FFL	0	0	0	0	0	0	0	0	0	0	0	1	0	1
91	3659	MIMAT0000646	7412	TF-FFL	0	0	0	0	1	0	0	0	0	0	0	0	0	1
93	3725	MIMAT0004494	4144	TF-FFL	0	0	0	0	0	0	0	1	0	0	0	0	0	1
104	4609	MIMAT0000062	1026	TF-FFL	0	0	0	0	0	0	0	1	0	0	0	0	0	1
108	4609	MIMAT0000680	7422	TF-FFL	0	0	0	0	1	0	0	0	0	0	0	0	0	1
111	4609	MIMAT0000068	7422	TF-FFL	0	0	0	0	1	0	0	0	0	0	0	0	0	1
112	4609	MIMAT0000069	595	TF-FFL	0	0	0	0	1	0	0	0	0	0	0	0	0	1
114	4609	MIMAT0000069	7422	TF-FFL	0	0	0	0	1	0	0	0	0	0	0	0	0	1
118	4609	MIMAT0000461	595	TF-FFL	0	0	0	0	0	0	0	0	0	0	0	1	0	1
120	4609	MIMAT0000461	7422	TF-FFL	0	0	0	0	0	0	0	0	0	0	0	0	1	1
126	4609	MIMAT0001413	7422	TF-FFL	0	0	0	0	0	0	0	0	0	0	0	0	1	1
132	4613	MIMAT0000071	4193	TF-FFL	0	0	0	0	1	0	0	0	0	0	0	0	0	1
142	5970	MIMAT0004494	4144	TF-FFL	1	0	0	0	0	0	0	0	0	0	0	0	0	1
156	5970	MIMAT0000423	7128	TF-FFL	0	0	0	0	0	0	0	0	0	0	0	1	0	1
158	5970	MIMAT0001341	595	TF-FFL	0	0	0	0	0	0	0	0	0	0	0	1	0	1
160	5970	MIMAT0001341	6376	TF-FFL	0	0	0	0	0	0	0	0	0	0	0	1	0	1
161	5970	MIMAT0002874	595	TF-FFL	0	0	0	0	0	0	0	0	0	0	0	1	0	1
162	5970	MIMAT0002874	6376	TF-FFL	0	0	0	0	0	0	0	0	0	0	0	1	0	1
163	861	MIMAT0000084	4780	TF-FFL	0	0	0	0	0	0	0	0	0	0	1	0	0	1
164	4088	MIMAT0000435	5054	TF-FFL	0	0	0	0	0	0	0	0	0	0	0	0	1	1
165	4088	MIMAT0000682	7042	TF-FFL	0	0	0	0	0	0	0	0	0	0	0	0	1	1
166	4089	MIMAT0000435	5054	TF-FFL	0	0	0	0	0	0	0	0	0	0	1	0	0	1
170	4089	MIMAT0000646	3725	TF-FFL	0	0	0	0	0	0	0	0	0	0	0	0	1	1
175	6667	MIMAT0000103	1869	TF-FFL	0	0	0	0	0	0	0	0	0	0	0	0	1	1
186	6667	MIMAT0000686	4609	TF-FFL	0	0	0	0	0	1	0	0	0	0	0	0	0	1
198	6774	MIMAT0000257	2353	TF-FFL	0	0	0	0	0	0	1	0	0	0	0	0	0	1
203	6775	MIMAT0000423	3662	TF-FFL	1	0	0	0	0	0	0	0	0	0	0	0	0	1
207	6777	MIMAT0000070	595	TF-FFL	0	0	0	0	0	0	0	0	0	0	0	0	1	1
208	6777	MIMAT0000070	3576	TF-FFL	0	0	0	0	0	0	0	0	0	0	1	0	0	1
209	6777	MIMAT0000461	595	TF-FFL	0	0	0	0	0	0	0	0	0	0	0	0	1	1
212	6777	MIMAT0000075	595	TF-FFL	0	0	0	0	0	0	0	0	0	0	0	0	1	1
223	7157	MIMAT0000646	3091	TF-FFL	0	0	0	0	1	0	0	0	0	0	0	0	0	1
226	7157	MIMAT0000222	5925	TF-FFL	0	0	0	0	1	0	0	0	0	0	0	0	0	1
230	7157	MIMAT0000272	5925	TF-FFL	0	0	0	0	1	0	0	0	0	0	0	0	0	1
235	7157	MIMAT0000255	4851	TF-FFL	0	0	0	0	0	0	0	0	0	0	0	1	0	1
242	7528	MIMAT0000086	7422	TF-FFL	0	0	1	0	0	0	0	0	0	0	0	0	0	1
248	MIMAT0000069	3159	5743	miR-FFL	0	0	0	0	0	0	1	0	0	0	0	0	0	1
249	MIMAT0000070	2034	7422	miR-FFL	0	0	0	0	0	0	0	1	0	0	0	0	0	1
251	MIMAT0000070	3091	3576	miR-FFL	0	0	1	0	0	0	0	0	0	0	0	0	0	1
254	MIMAT0000075	861	596	miR-FFL	1	0	0	0	0	0	0	0	0	0	0	0	0	1
257	MIMAT0000075	3091	7422	miR-FFL	0	0	0	0	1	0	0	0	0	0	0	0	0	1
264	MIMAT0000076	6667	5728	miR-FFL	0	0	0	0	0	0	0	0	0	0	1	0	0	1
285	MIMAT0000084	2308	5243	miR-FFL	1	0	0	0	0	0	0	0	0	0	0	0	0	1
286	MIMAT0000084	2624	7157	miR-FFL	0	0	0	0	0	1	0	0	0	0	0	0	0	1
293	MIMAT0000084	6667	7157	miR-FFL	0	0	0	0	0	1	0	0	0	0	0	0	0	1
295	MIMAT0000084	6670	4233	miR-FFL	0	0	0	0	0	0	0	0	0	0	0	1	0	1
299	MIMAT0000084	7157	1956	miR-FFL	0	0	0	0	1	0	0	0	0	0	0	0	0	1
333	MIMAT0000255	3065	595	miR-FFL	0	0	0	0	0	0	0	0	0	0	0	1	0	1
336	MIMAT0000255	4089	79811	miR-FFL	0	0	0	0	0	0	0	0	0	0	0	1	0	1
342	MIMAT0000255	51176	4609	miR-FFL	0	0	0	0	0	1	0	0	0	0	0	0	0	1
360	MIMAT0000271	7157	5728	miR-FFL	0	0	0	0	0	0	0	0	0	0	0	1	0	1
362	MIMAT0000275	6667	1021	miR-FFL	0	0	1	0	0	0	0	0	0	0	0	0	0	1
363	MIMAT0000275	6667	1277	miR-FFL	0	0	0	0	0	0	0	1	0	0	0	0	0	1
364	MIMAT0000275	6667	5979	miR-FFL	0	0	0	0	0	0	0	1	0	0	0	0	0	1
368	MIMAT0000278	2309	2099	miR-FFL	0	0	0	0	0	0	0	0	0	0	0	1	0	1
379	MIMAT0000280	6667	5243	miR-FFL	0	1	0	0	0	0	0	0	0	0	0	0	0	1
387	MIMAT0000418	4851	5728	miR-FFL	0	0	0	0	0	0	0	0	0	1	0	0	0	1
392	MIMAT0000423	2113	4170	miR-FFL	1	0	0	0	0	0	0	0	0	0	0	0	0	1
398	MIMAT0000425	4089	4233	miR-FFL	0	0	0	0	0	0	0	0	0	0	1	0	0	1
400	MIMAT0000430	3091	5054	miR-FFL	0	0	0	0	1	0	0	0	0	0	0	0	0	1
405	MIMAT0000437	2099	7422	miR-FFL	0	0	0	0	0	0	0	0	0	0	0	0	1	1
407	MIMAT0000437	6596	5054	miR-FFL	0	0	0	0	0	0	0	0	0	0	1	0	0	1
409	MIMAT0000437	6772	4261	miR-FFL	0	0	0	0	0	0	0	0	0	0	1	0	0	1
414	MIMAT0000441	2113	4790	miR-FFL	0	0	0	0	0	0	0	0	0	0	0	0	1	1
417	MIMAT0000462	2099	595	miR-FFL	0	0	0	0	1	0	0	0	0	0	0	0	0	1
420	MIMAT0000617	4602	55914	miR-FFL	0	0	0	0	0	0	0	0	0	1	0	0	0	1
422	MIMAT0000617	6667	2335	miR-FFL	0	0	0	0	1	0	0	0	0	0	0	0	0	1
426	MIMAT0000617	6667	7422	miR-FFL	0	0	0	0	1	0	0	0	0	0	0	0	0	1
428	MIMAT0000646	1051	596	miR-FFL	0	0	0	0	1	0	0	0	0	0	0	0	0	1
429	MIMAT0000646	1051	3383	miR-FFL	0	0	0	0	1	0	0	0	0	0	0	0	0	1
432	MIMAT0000646	2113	4824	miR-FFL	0	0	0	0	1	0	0	0	0	0	0	0	0	1
434	MIMAT0000646	3091	1906	miR-FFL	0	0	0	0	1	0	0	0	0	0	0	0	0	1
435	MIMAT0000681	3159	596	miR-FFL	0	0	0	0	0	0	0	0	0	0	1	0	0	1
448	MIMAT0000728	6667	596	miR-FFL	0	0	0	0	0	0	0	0	0	0	0	1	0	1
450	MIMAT0000728	6667	836	miR-FFL	0	0	0	0	0	1	0	0	0	0	0	0	0	1
452	MIMAT0000728	6667	7157	miR-FFL	0	0	0	0	0	1	0	0	0	0	0	0	0	1
456	MIMAT0001413	2034	7422	miR-FFL	0	0	0	0	0	0	0	0	0	0	0	0	1	1
458	MIMAT0001536	6667	596	miR-FFL	0	0	0	0	0	0	0	0	0	0	0	0	1	1
469	MIMAT0002875	7157	355	miR-FFL	0	0	0	0	0	1	0	0	0	0	0	0	0	1
473	MIMAT0000067	4609	1026	FB-FFL	0	0	0	0	0	0	0	1	0	0	0	0	0	1
474	MIMAT0000070	861	596	FB-FFL	1	0	0	0	0	0	0	0	0	0	0	0	0	1
480	MIMAT0000076	6774	7422	FB-FFL	0	0	0	0	0	0	1	0	0	0	0	0	0	1
483	MIMAT0000255	4609	595	FB-FFL	0	0	0	0	0	0	0	0	0	0	0	1	0	1
489	MIMAT0000423	7157	324	FB-FFL	0	0	0	0	0	0	0	0	0	0	0	1	0	1
492	MIMAT0000423	7157	94241	FB-FFL	0	0	0	0	0	1	0	0	0	0	0	0	0	1
494	MIMAT0000437	4088	4609	FB-FFL	0	0	0	0	0	0	0	0	0	0	0	0	1	1
495	MIMAT0000437	4088	5054	FB-FFL	0	0	0	0	0	0	0	0	0	0	0	0	1	1
496	MIMAT0000441	5978	4916	FB-FFL	0	0	0	0	0	0	0	1	0	0	0	0	0	1
499	MIMAT0000646	3725	3383	FB-FFL	0	0	0	0	0	0	0	0	0	0	1	0	0	1
500	MIMAT0000646	6688	968	FB-FFL	0	0	0	0	0	1	0	0	0	0	0	0	0	1
1	1045	MIMAT0000423	596	TF-FFL	0	0	0	0	0	0	0	0	0	0	0	0	0	0
2	1045	MIMAT0000423	7421	TF-FFL	0	0	0	0	0	0	0	0	0	0	0	0	0	0
3	1050	MIMAT0000280	1080	TF-FFL	0	0	0	0	0	0	0	0	0	0	0	0	0	0
5	1050	MIMAT0000100	596	TF-FFL	0	0	0	0	0	0	0	0	0	0	0	0	0	0
9	1051	MIMAT0000435	5054	TF-FFL	0	0	0	0	0	0	0	0	0	0	0	0	0	0
11	1385	MIMAT0000426	890	TF-FFL	0	0	0	0	0	0	0	0	0	0	0	0	0	0
12	1385	MIMAT0000269	890	TF-FFL	0	0	0	0	0	0	0	0	0	0	0	0	0	0
13	1385	MIMAT0000269	6648	TF-FFL	0	0	0	0	0	0	0	0	0	0	0	0	0	0
14	1385	MIMAT0000441	999	TF-FFL	0	0	0	0	0	0	0	0	0	0	0	0	0	0
15	1385	MIMAT0000441	595	TF-FFL	0	0	0	0	0	0	0	0	0	0	0	0	0	0
32	1869	MIMAT0001541	993	TF-FFL	0	0	0	0	0	0	0	0	0	0	0	0	0	0
33	1869	MIMAT0001541	4613	TF-FFL	0	0	0	0	0	0	0	0	0	0	0	0	0	0
34	1869	MIMAT0001541	595	TF-FFL	0	0	0	0	0	0	0	0	0	0	0	0	0	0
35	1869	MIMAT0001541	596	TF-FFL	0	0	0	0	0	0	0	0	0	0	0	0	0	0
36	1869	MIMAT0003327	993	TF-FFL	0	0	0	0	0	0	0	0	0	0	0	0	0	0
41	1958	MIMAT0000422	6591	TF-FFL	0	0	0	0	0	0	0	0	0	0	0	0	0	0
51	1958	MIMAT0000080	8864	TF-FFL	0	0	0	0	0	0	0	0	0	0	0	0	0	0
52	1958	MIMAT0000084	1956	TF-FFL	0	0	0	0	0	0	0	0	0	0	0	0	0	0
60	2099	MIMAT0000103	7422	TF-FFL	0	0	0	0	0	0	0	0	0	0	0	0	0	0
61	2099	MIMAT0000070	595	TF-FFL	0	0	0	0	0	0	0	0	0	0	0	0	0	0
62	2099	MIMAT0000070	7422	TF-FFL	0	0	0	0	0	0	0	0	0	0	0	0	0	0
63	2099	MIMAT0000073	7124	TF-FFL	0	0	0	0	0	0	0	0	0	0	0	0	0	0
64	2099	MIMAT0000075	595	TF-FFL	0	0	0	0	0	0	0	0	0	0	0	0	0	0
65	2099	MIMAT0000075	7422	TF-FFL	0	0	0	0	0	0	0	0	0	0	0	0	0	0
75	8061	MIMAT0000279	4312	TF-FFL	0	0	0	0	0	0	0	0	0	0	0	0	0	0
76	2309	MIMAT0000076	7422	TF-FFL	0	0	0	0	0	0	0	0	0	0	0	0	0	0
77	2309	MIMAT0000076	356	TF-FFL	0	0	0	0	0	0	0	0	0	0	0	0	0	0
78	2735	MIMAT0000100	596	TF-FFL	0	0	0	0	0	0	0	0	0	0	0	0	0	0
83	3065	MIMAT0001341	595	TF-FFL	0	0	0	0	0	0	0	0	0	0	0	0	0	0
84	3091	MIMAT0000724	7422	TF-FFL	0	0	0	0	0	0	0	0	0	0	0	0	0	0
85	3091	MIMAT0000726	7422	TF-FFL	0	0	0	0	0	0	0	0	0	0	0	0	0	0
86	3091	MIMAT0000725	7422	TF-FFL	0	0	0	0	0	0	0	0	0	0	0	0	0	0
90	6927	MIMAT0000421	1581	TF-FFL	0	0	0	0	0	0	0	0	0	0	0	0	0	0
92	3659	MIMAT0000646	8651	TF-FFL	0	0	0	0	0	0	0	0	0	0	0	0	0	0
94	3725	MIMAT0000076	356	TF-FFL	0	0	0	0	0	0	0	0	0	0	0	0	0	0
97	3725	MIMAT0000100	4313	TF-FFL	0	0	0	0	0	0	0	0	0	0	0	0	0	0
106	4609	MIMAT0000103	7422	TF-FFL	0	0	0	0	0	0	0	0	0	0	0	0	0	0
109	4609	MIMAT0000068	595	TF-FFL	0	0	0	0	0	0	0	0	0	0	0	0	0	0
110	4609	MIMAT0000068	648	TF-FFL	0	0	0	0	0	0	0	0	0	0	0	0	0	0
113	4609	MIMAT0000069	648	TF-FFL	0	0	0	0	0	0	0	0	0	0	0	0	0	0
116	4609	MIMAT0000070	595	TF-FFL	0	0	0	0	0	0	0	0	0	0	0	0	0	0
117	4609	MIMAT0000070	7422	TF-FFL	0	0	0	0	0	0	0	0	0	0	0	0	0	0
123	4609	MIMAT0000075	595	TF-FFL	0	0	0	0	0	0	0	0	0	0	0	0	0	0
124	4609	MIMAT0000075	7422	TF-FFL	0	0	0	0	0	0	0	0	0	0	0	0	0	0
127	4609	MIMAT0000077	1026	TF-FFL	0	0	0	0	0	0	0	0	0	0	0	0	0	0
128	4609	MIMAT0000086	7422	TF-FFL	0	0	0	0	0	0	0	0	0	0	0	0	0	0
129	4609	MIMAT0000100	7422	TF-FFL	0	0	0	0	0	0	0	0	0	0	0	0	0	0
130	4609	MIMAT0000093	7422	TF-FFL	0	0	0	0	0	0	0	0	0	0	0	0	0	0
131	4609	MIMAT0000441	595	TF-FFL	0	0	0	0	0	0	0	0	0	0	0	0	0	0
133	4617	MIMAT0000427	7015	TF-FFL	0	0	0	0	0	0	0	0	0	0	0	0	0	0
134	4618	MIMAT0000427	7015	TF-FFL	0	0	0	0	0	0	0	0	0	0	0	0	0	0
135	4656	MIMAT0000427	7015	TF-FFL	0	0	0	0	0	0	0	0	0	0	0	0	0	0
136	4790	MIMAT0000070	3576	TF-FFL	0	0	0	0	0	0	0	0	0	0	0	0	0	0
137	5970	MIMAT0000646	3383	TF-FFL	0	0	0	0	0	0	0	0	0	0	0	0	0	0
138	5970	MIMAT0000646	7412	TF-FFL	0	0	0	0	0	0	0	0	0	0	0	0	0	0
139	5970	MIMAT0000646	595	TF-FFL	0	0	0	0	0	0	0	0	0	0	0	0	0	0
140	5970	MIMAT0000646	3091	TF-FFL	0	0	0	0	0	0	0	0	0	0	0	0	0	0
141	5970	MIMAT0000646	9641	TF-FFL	0	0	0	0	0	0	0	0	0	0	0	0	0	0
144	5970	MIMAT0000076	5728	TF-FFL	0	0	0	0	0	0	0	0	0	0	0	0	0	0
145	5970	MIMAT0000425	1435	TF-FFL	0	0	0	0	0	0	0	0	0	0	0	0	0	0
146	5970	MIMAT0000425	6863	TF-FFL	0	0	0	0	0	0	0	0	0	0	0	0	0	0
147	5970	MIMAT0000418	5728	TF-FFL	0	0	0	0	0	0	0	0	0	0	0	0	0	0
148	5970	MIMAT0000418	6935	TF-FFL	0	0	0	0	0	0	0	0	0	0	0	0	0	0
149	5970	MIMAT0000420	6615	TF-FFL	0	0	0	0	0	0	0	0	0	0	0	0	0	0
150	5970	MIMAT0000075	595	TF-FFL	0	0	0	0	0	0	0	0	0	0	0	0	0	0
151	5970	MIMAT0000075	3091	TF-FFL	0	0	0	0	0	0	0	0	0	0	0	0	0	0
152	5970	MIMAT0000075	3576	TF-FFL	0	0	0	0	0	0	0	0	0	0	0	0	0	0
153	5970	MIMAT0000075	5728	TF-FFL	0	0	0	0	0	0	0	0	0	0	0	0	0	0
154	5970	MIMAT0000423	3662	TF-FFL	0	0	0	0	0	0	0	0	0	0	0	0	0	0
155	5970	MIMAT0000423	7124	TF-FFL	0	0	0	0	0	0	0	0	0	0	0	0	0	0
157	5970	MIMAT0000423	7157	TF-FFL	0	0	0	0	0	0	0	0	0	0	0	0	0	0
159	5970	MIMAT0001341	1045	TF-FFL	0	0	0	0	0	0	0	0	0	0	0	0	0	0
168	4089	MIMAT0000437	4609	TF-FFL	0	0	0	0	0	0	0	0	0	0	0	0	0	0
174	6667	MIMAT0000103	1026	TF-FFL	0	0	0	0	0	0	0	0	0	0	0	0	0	0
176	6667	MIMAT0000103	3586	TF-FFL	0	0	0	0	0	0	0	0	0	0	0	0	0	0
177	6667	MIMAT0000103	4170	TF-FFL	0	0	0	0	0	0	0	0	0	0	0	0	0	0
178	6667	MIMAT0000103	7422	TF-FFL	0	0	0	0	0	0	0	0	0	0	0	0	0	0
179	6667	MIMAT0000103	27250	TF-FFL	0	0	0	0	0	0	0	0	0	0	0	0	0	0
181	6667	MIMAT0000426	5728	TF-FFL	0	0	0	0	0	0	0	0	0	0	0	0	0	0
183	6667	MIMAT0000686	3172	TF-FFL	0	0	0	0	0	0	0	0	0	0	0	0	0	0
184	6667	MIMAT0000686	3815	TF-FFL	0	0	0	0	0	0	0	0	0	0	0	0	0	0
185	6667	MIMAT0000686	4233	TF-FFL	0	0	0	0	0	0	0	0	0	0	0	0	0	0
187	6667	MIMAT0000686	4613	TF-FFL	0	0	0	0	0	0	0	0	0	0	0	0	0	0
188	6667	MIMAT0000686	8061	TF-FFL	0	0	0	0	0	0	0	0	0	0	0	0	0	0
189	6667	MIMAT0000686	79811	TF-FFL	0	0	0	0	0	0	0	0	0	0	0	0	0	0
190	6667	MIMAT0000710	595	TF-FFL	0	0	0	0	0	0	0	0	0	0	0	0	0	0
191	6667	MIMAT0000710	596	TF-FFL	0	0	0	0	0	0	0	0	0	0	0	0	0	0
193	6667	MIMAT0000710	7080	TF-FFL	0	0	0	0	0	0	0	0	0	0	0	0	0	0
194	6667	MIMAT0022834	7080	TF-FFL	0	0	0	0	0	0	0	0	0	0	0	0	0	0
196	6688	MIMAT0000092	9314	TF-FFL	0	0	0	0	0	0	0	0	0	0	0	0	0	0
197	6688	MIMAT0001341	4602	TF-FFL	0	0	0	0	0	0	0	0	0	0	0	0	0	0
199	6774	MIMAT0000646	3383	TF-FFL	0	0	0	0	0	0	0	0	0	0	0	0	0	0
200	6774	MIMAT0000646	4615	TF-FFL	0	0	0	0	0	0	0	0	0	0	0	0	0	0
201	6774	MIMAT0000646	4846	TF-FFL	0	0	0	0	0	0	0	0	0	0	0	0	0	0
202	6774	MIMAT0000646	9641	TF-FFL	0	0	0	0	0	0	0	0	0	0	0	0	0	0
204	6777	MIMAT0000068	595	TF-FFL	0	0	0	0	0	0	0	0	0	0	0	0	0	0
205	6777	MIMAT0000069	595	TF-FFL	0	0	0	0	0	0	0	0	0	0	0	0	0	0
213	6777	MIMAT0000075	3576	TF-FFL	0	0	0	0	0	0	0	0	0	0	0	0	0	0
214	7157	MIMAT0000104	1612	TF-FFL	0	0	0	0	0	0	0	0	0	0	0	0	0	0
222	7157	MIMAT0000646	324	TF-FFL	0	0	0	0	0	0	0	0	0	0	0	0	0	0
225	7157	MIMAT0000222	4193	TF-FFL	0	0	0	0	0	0	0	0	0	0	0	0	0	0
227	7157	MIMAT0000460	4193	TF-FFL	0	0	0	0	0	0	0	0	0	0	0	0	0	0
228	7157	MIMAT0000318	4851	TF-FFL	0	0	0	0	0	0	0	0	0	0	0	0	0	0
231	7157	MIMAT0000086	5728	TF-FFL	0	0	0	0	0	0	0	0	0	0	0	0	0	0
232	7157	MIMAT0000086	4170	TF-FFL	0	0	0	0	0	0	0	0	0	0	0	0	0	0
236	7157	MIMAT0000686	4851	TF-FFL	0	0	0	0	0	0	0	0	0	0	0	0	0	0
237	7157	MIMAT0002177	5728	TF-FFL	0	0	0	0	0	0	0	0	0	0	0	0	0	0
243	7528	MIMAT0000100	7422	TF-FFL	0	0	0	0	0	0	0	0	0	0	0	0	0	0
245	MIMAT0000062	6774	1026	miR-FFL	0	0	0	0	0	0	0	0	0	0	0	0	0	0
246	MIMAT0000063	2099	595	miR-FFL	0	0	0	0	0	0	0	0	0	0	0	0	0	0
247	MIMAT0000069	3159	596	miR-FFL	0	0	0	0	0	0	0	0	0	0	0	0	0	0
255	MIMAT0000075	2034	7422	miR-FFL	0	0	0	0	0	0	0	0	0	0	0	0	0	0
256	MIMAT0000075	3091	3576	miR-FFL	0	0	0	0	0	0	0	0	0	0	0	0	0	0
259	MIMAT0000076	6667	356	miR-FFL	0	0	0	0	0	0	0	0	0	0	0	0	0	0
263	MIMAT0000076	6667	5268	miR-FFL	0	0	0	0	0	0	0	0	0	0	0	0	0	0
267	MIMAT0000076	6667	7422	miR-FFL	0	0	0	0	0	0	0	0	0	0	0	0	0	0
269	MIMAT0000077	3091	7037	miR-FFL	0	0	0	0	0	0	0	0	0	0	0	0	0	0
270	MIMAT0000077	6667	1021	miR-FFL	0	0	0	0	0	0	0	0	0	0	0	0	0	0
271	MIMAT0000077	6667	1026	miR-FFL	0	0	0	0	0	0	0	0	0	0	0	0	0	0
272	MIMAT0000077	6667	2099	miR-FFL	0	0	0	0	0	0	0	0	0	0	0	0	0	0
273	MIMAT0000077	6667	9759	miR-FFL	0	0	0	0	0	0	0	0	0	0	0	0	0	0
274	MIMAT0000077	6667	23411	miR-FFL	0	0	0	0	0	0	0	0	0	0	0	0	0	0
275	MIMAT0000080	1869	596	miR-FFL	0	0	0	0	0	0	0	0	0	0	0	0	0	0
281	MIMAT0000080	3172	1111	miR-FFL	0	0	0	0	0	0	0	0	0	0	0	0	0	0
282	MIMAT0000080	4609	1019	miR-FFL	0	0	0	0	0	0	0	0	0	0	0	0	0	0
283	MIMAT0000083	1386	5743	miR-FFL	0	0	0	0	0	0	0	0	0	0	0	0	0	0
284	MIMAT0000083	1386	5925	miR-FFL	0	0	0	0	0	0	0	0	0	0	0	0	0	0
287	MIMAT0000084	6667	648	miR-FFL	0	0	0	0	0	0	0	0	0	0	0	0	0	0
288	MIMAT0000084	6667	1956	miR-FFL	0	0	0	0	0	0	0	0	0	0	0	0	0	0
289	MIMAT0000084	6667	4233	miR-FFL	0	0	0	0	0	0	0	0	0	0	0	0	0	0
290	MIMAT0000084	6667	4601	miR-FFL	0	0	0	0	0	0	0	0	0	0	0	0	0	0
291	MIMAT0000084	6667	5243	miR-FFL	0	0	0	0	0	0	0	0	0	0	0	0	0	0
292	MIMAT0000084	6667	6670	miR-FFL	0	0	0	0	0	0	0	0	0	0	0	0	0	0
294	MIMAT0000084	6667	79811	miR-FFL	0	0	0	0	0	0	0	0	0	0	0	0	0	0
296	MIMAT0000084	6670	6667	miR-FFL	0	0	0	0	0	0	0	0	0	0	0	0	0	0
297	MIMAT0000084	6670	7157	miR-FFL	0	0	0	0	0	0	0	0	0	0	0	0	0	0
298	MIMAT0000084	6670	79811	miR-FFL	0	0	0	0	0	0	0	0	0	0	0	0	0	0
304	MIMAT0000100	6667	596	miR-FFL	0	0	0	0	0	0	0	0	0	0	0	0	0	0
306	MIMAT0000100	6667	1021	miR-FFL	0	0	0	0	0	0	0	0	0	0	0	0	0	0
307	MIMAT0000100	6667	1277	miR-FFL	0	0	0	0	0	0	0	0	0	0	0	0	0	0
308	MIMAT0000100	6667	3655	miR-FFL	0	0	0	0	0	0	0	0	0	0	0	0	0	0
309	MIMAT0000100	6667	3918	miR-FFL	0	0	0	0	0	0	0	0	0	0	0	0	0	0
310	MIMAT0000100	6667	4170	miR-FFL	0	0	0	0	0	0	0	0	0	0	0	0	0	0
311	MIMAT0000100	6667	4313	miR-FFL	0	0	0	0	0	0	0	0	0	0	0	0	0	0
312	MIMAT0000100	6667	4613	miR-FFL	0	0	0	0	0	0	0	0	0	0	0	0	0	0
313	MIMAT0000100	6667	5728	miR-FFL	0	0	0	0	0	0	0	0	0	0	0	0	0	0
314	MIMAT0000100	6667	7422	miR-FFL	0	0	0	0	0	0	0	0	0	0	0	0	0	0
315	MIMAT0000100	6667	8115	miR-FFL	0	0	0	0	0	0	0	0	0	0	0	0	0	0
316	MIMAT0000100	6667	9759	miR-FFL	0	0	0	0	0	0	0	0	0	0	0	0	0	0
317	MIMAT0000100	6667	10630	miR-FFL	0	0	0	0	0	0	0	0	0	0	0	0	0	0
318	MIMAT0000100	6667	23621	miR-FFL	0	0	0	0	0	0	0	0	0	0	0	0	0	0
319	MIMAT0000103	6774	1026	miR-FFL	0	0	0	0	0	0	0	0	0	0	0	0	0	0
320	MIMAT0000103	6774	3586	miR-FFL	0	0	0	0	0	0	0	0	0	0	0	0	0	0
321	MIMAT0000103	6774	7422	miR-FFL	0	0	0	0	0	0	0	0	0	0	0	0	0	0
323	MIMAT0000242	6667	596	miR-FFL	0	0	0	0	0	0	0	0	0	0	0	0	0	0
324	MIMAT0000243	2034	5054	miR-FFL	0	0	0	0	0	0	0	0	0	0	0	0	0	0
331	MIMAT0000255	1869	3756	miR-FFL	0	0	0	0	0	0	0	0	0	0	0	0	0	0
335	MIMAT0000255	4089	4609	miR-FFL	0	0	0	0	0	0	0	0	0	0	0	0	0	0
337	MIMAT0000255	4602	3815	miR-FFL	0	0	0	0	0	0	0	0	0	0	0	0	0	0
338	MIMAT0000255	7528	595	miR-FFL	0	0	0	0	0	0	0	0	0	0	0	0	0	0
339	MIMAT0000255	7528	7422	miR-FFL	0	0	0	0	0	0	0	0	0	0	0	0	0	0
341	MIMAT0000255	51176	595	miR-FFL	0	0	0	0	0	0	0	0	0	0	0	0	0	0
343	MIMAT0000256	1045	596	miR-FFL	0	0	0	0	0	0	0	0	0	0	0	0	0	0
346	MIMAT0000257	1045	596	miR-FFL	0	0	0	0	0	0	0	0	0	0	0	0	0	0
347	MIMAT0000257	1385	2353	miR-FFL	0	0	0	0	0	0	0	0	0	0	0	0	0	0
351	MIMAT0000258	1045	596	miR-FFL	0	0	0	0	0	0	0	0	0	0	0	0	0	0
355	MIMAT0000264	3659	3576	miR-FFL	0	0	0	0	0	0	0	0	0	0	0	0	0	0
359	MIMAT0000269	2309	6648	miR-FFL	0	0	0	0	0	0	0	0	0	0	0	0	0	0
361	MIMAT0000275	6667	648	miR-FFL	0	0	0	0	0	0	0	0	0	0	0	0	0	0
365	MIMAT0000278	2113	7124	miR-FFL	0	0	0	0	0	0	0	0	0	0	0	0	0	0
367	MIMAT0000278	2309	1027	miR-FFL	0	0	0	0	0	0	0	0	0	0	0	0	0	0
370	MIMAT0000279	2309	1027	miR-FFL	0	0	0	0	0	0	0	0	0	0	0	0	0	0
371	MIMAT0000279	2309	2099	miR-FFL	0	0	0	0	0	0	0	0	0	0	0	0	0	0
372	MIMAT0000279	2309	6648	miR-FFL	0	0	0	0	0	0	0	0	0	0	0	0	0	0
374	MIMAT0000279	2353	4312	miR-FFL	0	0	0	0	0	0	0	0	0	0	0	0	0	0
377	MIMAT0000280	6667	639	miR-FFL	0	0	0	0	0	0	0	0	0	0	0	0	0	0
382	MIMAT0000318	2113	6667	miR-FFL	0	0	0	0	0	0	0	0	0	0	0	0	0	0
383	MIMAT0000318	4602	55914	miR-FFL	0	0	0	0	0	0	0	0	0	0	0	0	0	0
384	MIMAT0000318	6667	4602	miR-FFL	0	0	0	0	0	0	0	0	0	0	0	0	0	0
385	MIMAT0000318	6667	10395	miR-FFL	0	0	0	0	0	0	0	0	0	0	0	0	0	0
388	MIMAT0000419	7421	1576	miR-FFL	0	0	0	0	0	0	0	0	0	0	0	0	0	0
389	MIMAT0000422	196	6654	miR-FFL	0	0	0	0	0	0	0	0	0	0	0	0	0	0
390	MIMAT0000422	6774	196	miR-FFL	0	0	0	0	0	0	0	0	0	0	0	0	0	0
394	MIMAT0000423	2113	7124	miR-FFL	0	0	0	0	0	0	0	0	0	0	0	0	0	0
395	MIMAT0000423	6774	4582	miR-FFL	0	0	0	0	0	0	0	0	0	0	0	0	0	0
396	MIMAT0000424	6256	1956	miR-FFL	0	0	0	0	0	0	0	0	0	0	0	0	0	0
397	MIMAT0000424	9314	79923	miR-FFL	0	0	0	0	0	0	0	0	0	0	0	0	0	0
399	MIMAT0000425	4089	79811	miR-FFL	0	0	0	0	0	0	0	0	0	0	0	0	0	0
401	MIMAT0000430	3091	7015	miR-FFL	0	0	0	0	0	0	0	0	0	0	0	0	0	0
402	MIMAT0000436	4851	5728	miR-FFL	0	0	0	0	0	0	0	0	0	0	0	0	0	0
406	MIMAT0000437	4609	7422	miR-FFL	0	0	0	0	0	0	0	0	0	0	0	0	0	0
411	MIMAT0000437	6772	4609	miR-FFL	0	0	0	0	0	0	0	0	0	0	0	0	0	0
415	MIMAT0000449	6772	5743	miR-FFL	0	0	0	0	0	0	0	0	0	0	0	0	0	0
416	MIMAT0000449	6908	6387	miR-FFL	0	0	0	0	0	0	0	0	0	0	0	0	0	0
418	MIMAT0000617	2113	4602	miR-FFL	0	0	0	0	0	0	0	0	0	0	0	0	0	0
419	MIMAT0000617	2113	6667	miR-FFL	0	0	0	0	0	0	0	0	0	0	0	0	0	0
421	MIMAT0000617	6667	648	miR-FFL	0	0	0	0	0	0	0	0	0	0	0	0	0	0
424	MIMAT0000617	6667	4602	miR-FFL	0	0	0	0	0	0	0	0	0	0	0	0	0	0
425	MIMAT0000617	6667	5366	miR-FFL	0	0	0	0	0	0	0	0	0	0	0	0	0	0
427	MIMAT0000617	6667	10395	miR-FFL	0	0	0	0	0	0	0	0	0	0	0	0	0	0
430	MIMAT0000646	1051	55553	miR-FFL	0	0	0	0	0	0	0	0	0	0	0	0	0	0
431	MIMAT0000646	2113	4602	miR-FFL	0	0	0	0	0	0	0	0	0	0	0	0	0	0
433	MIMAT0000646	2113	8651	miR-FFL	0	0	0	0	0	0	0	0	0	0	0	0	0	0
436	MIMAT0000685	1869	595	miR-FFL	0	0	0	0	0	0	0	0	0	0	0	0	0	0
437	MIMAT0000685	1869	3756	miR-FFL	0	0	0	0	0	0	0	0	0	0	0	0	0	0
438	MIMAT0000685	1869	6427	miR-FFL	0	0	0	0	0	0	0	0	0	0	0	0	0	0
439	MIMAT0000685	4609	595	miR-FFL	0	0	0	0	0	0	0	0	0	0	0	0	0	0
440	MIMAT0000685	4609	7422	miR-FFL	0	0	0	0	0	0	0	0	0	0	0	0	0	0
441	MIMAT0000686	1869	3756	miR-FFL	0	0	0	0	0	0	0	0	0	0	0	0	0	0
444	MIMAT0000688	4089	5054	miR-FFL	0	0	0	0	0	0	0	0	0	0	0	0	0	0
446	MIMAT0000724	5970	1017	miR-FFL	0	0	0	0	0	0	0	0	0	0	0	0	0	0
447	MIMAT0000726	5970	23411	miR-FFL	0	0	0	0	0	0	0	0	0	0	0	0	0	0
449	MIMAT0000728	6667	708	miR-FFL	0	0	0	0	0	0	0	0	0	0	0	0	0	0
451	MIMAT0000728	6667	3785	miR-FFL	0	0	0	0	0	0	0	0	0	0	0	0	0	0
453	MIMAT0000765	6667	672	miR-FFL	0	0	0	0	0	0	0	0	0	0	0	0	0	0
454	MIMAT0000765	6667	3400	miR-FFL	0	0	0	0	0	0	0	0	0	0	0	0	0	0
459	MIMAT0001536	6667	4602	miR-FFL	0	0	0	0	0	0	0	0	0	0	0	0	0	0
460	MIMAT0001536	6667	4609	miR-FFL	0	0	0	0	0	0	0	0	0	0	0	0	0	0
461	MIMAT0001541	3065	595	miR-FFL	0	0	0	0	0	0	0	0	0	0	0	0	0	0
462	MIMAT0001541	51176	595	miR-FFL	0	0	0	0	0	0	0	0	0	0	0	0	0	0
463	MIMAT0002812	6667	4170	miR-FFL	0	0	0	0	0	0	0	0	0	0	0	0	0	0
464	MIMAT0002812	6667	5578	miR-FFL	0	0	0	0	0	0	0	0	0	0	0	0	0	0
465	MIMAT0002819	2099	595	miR-FFL	0	0	0	0	0	0	0	0	0	0	0	0	0	0
466	MIMAT0002819	2113	4170	miR-FFL	0	0	0	0	0	0	0	0	0	0	0	0	0	0
467	MIMAT0002821	1045	596	miR-FFL	0	0	0	0	0	0	0	0	0	0	0	0	0	0
468	MIMAT0002846	5970	23411	miR-FFL	0	0	0	0	0	0	0	0	0	0	0	0	0	0
470	MIMAT0003273	7157	4193	miR-FFL	0	0	0	0	0	0	0	0	0	0	0	0	0	0
471	MIMAT0000063	4609	595	FB-FFL	0	0	0	0	0	0	0	0	0	0	0	0	0	0
472	MIMAT0000067	4609	595	FB-FFL	0	0	0	0	0	0	0	0	0	0	0	0	0	0
481	MIMAT0000076	6774	8626	FB-FFL	0	0	0	0	0	0	0	0	0	0	0	0	0	0
485	MIMAT0000255	4609	7422	FB-FFL	0	0	0	0	0	0	0	0	0	0	0	0	0	0
487	MIMAT0000278	2099	7124	FB-FFL	0	0	0	0	0	0	0	0	0	0	0	0	0	0
490	MIMAT0000423	7157	4170	FB-FFL	0	0	0	0	0	0	0	0	0	0	0	0	0	0
497	MIMAT0000646	3725	595	FB-FFL	0	0	0	0	0	0	0	0	0	0	0	0	0	0
498	MIMAT0000646	3725	1906	FB-FFL	0	0	0	0	0	0	0	0	0	0	0	0	0	0
501	MIMAT0000646	6688	4602	FB-FFL	0	0	0	0	0	0	0	0	0	0	0	0	0	0
504	MIMAT0001413	2099	672	FB-FFL	0	0	0	0	0	0	0	0	0	0	0	0	0	0
505	MIMAT0001413	2099	7422	FB-FFL	0	0	0	0	0	0	0	0	0	0	0	0	0	0
