# Supplementary material for: Systematic dissection of dysregulated transcription factor–miRNA feed-forward loops across tumor types
Source: Brief Bioinform. 2015 Dec 9;17(6):996–1008. doi: 10.1093/bib/bbv107 (PMC5142013; doi:10.1093/bib/bbv107)
Supplement: Supplementary Data [file supp_bbv107_suppl_data.zip › Table S6 Pan-cancer FFLs.xlsx]

## Sheet: Pan-cancer FFLs
FFL types	Active FFLs			BLCA	BRCA	HNSC	KICH	KIRC	KIRP	LIHC	LUAD	LUSC	PRAD	STAD	THCA	UCEC	#(tumors)
TF-FFL	E2F1	hsa-miR-195-5p	CCNE1	1	0	1	1	0	1	0	1	1	0	1	1	1	9
TF-FFL	E2F1	hsa-miR-195-5p	BCL2	0	0	1	1	0	1	0	1	0	0	1	1	1	7
TF-FFL	E2F1	hsa-miR-15a-5p	CCNE1	0	0	1	0	0	1	0	1	0	0	1	1	1	6
TF-FFL	E2F1	hsa-miR-195-5p	CCND1	0	0	0	1	0	0	1	1	0	0	1	1	1	6
TF-FFL	ETS1	hsa-miR-21-5p	MMP9	0	0	1	0	1	1	1	1	0	0	1	0	0	6
TF-FFL	ETS1	hsa-miR-21-5p	DAXX	0	1	1	0	1	1	1	1	0	0	0	0	0	6
TF-FFL	TP53	hsa-miR-145-5p	NDRG2	0	1	0	0	0	1	0	0	0	1	1	1	1	6
miRNA-FFL	hsa-miR-34a-5p	E2F1	CCND1	0	0	0	0	1	1	1	0	0	0	1	1	1	6
miRNA-FFL	hsa-miR-34a-5p	E2F1	BCL2	0	0	0	0	1	1	1	0	0	0	1	1	1	6
FB-FFL	hsa-miR-17-5p	E2F1	BCL2	0	0	1	0	1	1	0	0	0	1	1	0	1	6
TF-FFL	E2F1	hsa-miR-15b-5p	CCNE1	0	0	1	1	0	1	0	1	0	0	0	0	1	5
TF-FFL	E2F1	hsa-miR-16-5p	CCNE1	0	0	1	1	0	1	0	1	0	0	0	0	1	5
TF-FFL	EGR1	hsa-miR-130b-3p	LDLR	1	0	0	0	0	1	1	0	1	0	0	0	1	5
TF-FFL	JUN	hsa-miR-21-5p	MSH2	1	1	0	0	0	0	1	1	0	0	1	0	0	5
TF-FFL	JUNB	hsa-miR-21-5p	HPGD	1	0	1	0	0	1	1	0	0	0	1	0	0	5
TF-FFL	JUND	hsa-miR-21-5p	MMP9	1	0	1	0	0	1	0	1	0	0	1	0	0	5
TF-FFL	SNAI2	hsa-miR-200b-3p	ZEB1	0	1	1	0	0	0	0	0	1	1	0	0	1	5
TF-FFL	SNAI2	hsa-miR-200c-3p	ZEB1	0	1	1	0	0	0	0	0	1	1	0	0	1	5
TF-FFL	TP53	hsa-miR-145-5p	ZFP36	1	0	0	0	0	1	0	0	0	0	1	1	1	5
TF-FFL	TWIST1	hsa-miR-200b-3p	ZEB1	1	1	0	0	0	0	0	0	1	1	0	0	1	5
miRNA-FFL	hsa-miR-34a-5p	E2F1	CCND3	0	0	0	0	1	1	1	0	0	0	0	1	1	5
miRNA-FFL	hsa-miR-181b-5p	E2F1	BCL2	0	0	1	0	1	1	0	0	0	0	1	1	0	5
miRNA-FFL	hsa-miR-182-5p	CREB1	CCND2	1	0	0	0	0	1	0	1	0	0	0	1	1	5
miRNA-FFL	hsa-miR-182-5p	MITF	BCL2	1	0	0	1	0	0	0	0	0	1	1	0	1	5
miRNA-FFL	hsa-miR-125b-5p	ETS1	ERBB2	1	1	1	0	1	0	0	0	0	0	0	0	1	5
FB-FFL	hsa-miR-20b-5p	E2F1	BRCA1	0	0	1	0	0	0	1	1	0	0	1	0	1	5
