# Supplementary material for: Systematic dissection of dysregulated transcription factor–miRNA feed-forward loops across tumor types
Source: Brief Bioinform. 2015 Dec 9;17(6):996–1008. doi: 10.1093/bib/bbv107 (PMC5142013; doi:10.1093/bib/bbv107)
Supplement: Supplementary Data [file supp_bbv107_suppl_data.zip › Table S1 Samples.xlsx]

## Sheet: Sheet1
Tumor type	# samples	Gene expression data	miRNA expression data
Bladder urothelial carcinoma (BLCA)	19	IlluminaHiSeq (RNASeqV2)	IlluminaHiSeq
Breast invasive carcinoma (BRCA)	86	IlluminaHiSeq (RNASeqV2)	IlluminaHiSeq
Head and neck squamous cell carcinoma (HNSC)	40	IlluminaHiSeq (RNASeqV2)	IlluminaHiSeq
Kidney chromophobe (KICH)	25	IlluminaHiSeq (RNASeqV2)	IlluminaHiSeq
Kidney renal clear cell carcinoma (KIRC)	68	IlluminaHiSeq (RNASeqV2)	IlluminaHiSeq
Kidney renal papillary cell carcinoma (KIRP)	32	IlluminaHiSeq (RNASeqV2)	IlluminaHiSeq
Liver hepatocellular carcinoma (LIHC)	49	IlluminaHiSeq (RNASeqV2)	IlluminaHiSeq
Lung adenocarcinoma (LUAD)	12	IlluminaHiSeq (RNASeqV2)	IlluminaHiSeq
Lung squamous cell carcinoma (LUSC)	37	IlluminaHiSeq (RNASeqV2)	IlluminaHiSeq
Prostate adenocarcinoma (PRAD)	52	IlluminaHiSeq (RNASeqV2)	IlluminaHiSeq
Stomach adenocarcinoma (STAD)	29	IlluminaHiSeq (RNASeq)	IlluminaHiSeq
Thyroid carcinoma (THCA)	59	IlluminaHiSeq (RNASeqV2)	IlluminaHiSeq
Uterine corpus endometrial carcinoma (UCEC)	7	IlluminaHiSeq (RNASeqV2)	IlluminaHiSeq
