# Supplementary material for: Systematic dissection of dysregulated transcription factor–miRNA feed-forward loops across tumor types
Source: Brief Bioinform. 2015 Dec 9;17(6):996–1008. doi: 10.1093/bib/bbv107 (PMC5142013; doi:10.1093/bib/bbv107)
Supplement: Supplementary Data [file supp_bbv107_suppl_data.zip › Table S2 Curated regulatory network_R.xlsx]

## Sheet: No self loop
Source	Type	Target		Note:	M2G	miRNA regulates gene
MIMAT0000752	M2G	9429			T2G	TF regulates gene
MIMAT0002832	M2G	9429			T2M	TF regulates miRNA
MIMAT0000422	M2G	10449
MIMAT0000255	M2G	2180
MIMAT0000255	M2G	2182
MIMAT0000080	M2G	91
MIMAT0000728	M2G	79602
MIMAT0000646	M2G	185
MIMAT0000437	M2G	57016
MIMAT0002819	M2G	1646
MIMAT0004609	M2G	207
MIMAT0000437	M2G	218
MIMAT0000720	M2G	130399
MIMAT0000729	M2G	130399
MIMAT0002172	M2G	130399
MIMAT0003386	M2G	130399
MIMAT0000437	M2G	251
MIMAT0000226	M2G	301
MIMAT0000437	M2G	164
MIMAT0000646	M2G	317
MIMAT0000437	M2G	51107
MIMAT0000281	M2G	642812
MIMAT0000075	M2G	94134
MIMAT0000646	M2G	196528
MIMAT0000103	M2G	51742
MIMAT0001413	M2G	51742
MIMAT0000646	M2G	54622
MIMAT0000069	M2G	402
MIMAT0000437	M2G	10550
MIMAT0000646	M2G	84071
MIMAT0000099	M2G	506
MIMAT0000422	M2G	8992
MIMAT0000080	M2G	9212
MIMAT0000255	M2G	558
MIMAT0000086	M2G	23621
MIMAT0000104	M2G	23621
MIMAT0000441	M2G	23621
MIMAT0000681	M2G	23621
MIMAT0000646	M2G	571
MIMAT0000318	M2G	8314
MIMAT0000432	M2G	8314
MIMAT0000617	M2G	8314
MIMAT0000682	M2G	8314
MIMAT0001536	M2G	8314
MIMAT0000421	M2G	581
MIMAT0000256	M2G	581
MIMAT0003299	M2G	581
MIMAT0000069	M2G	596
MIMAT0000222	M2G	596
MIMAT0000255	M2G	596
MIMAT0000256	M2G	596
MIMAT0000257	M2G	596
MIMAT0000258	M2G	596
MIMAT0000417	M2G	596
MIMAT0002821	M2G	596
MIMAT0000068	M2G	596
MIMAT0000728	M2G	596
MIMAT0000439	M2G	596
MIMAT0000435	M2G	596
MIMAT0000080	M2G	83596
MIMAT0002807	M2G	598
MIMAT0000087	M2G	8678
MIMAT0000278	M2G	665
MIMAT0000080	M2G	672
MIMAT0000765	M2G	672
MIMAT0000432	M2G	8019
MIMAT0000646	M2G	119504
MIMAT0000646	M2G	54838
MIMAT0000437	M2G	160140
MIMAT0000646	M2G	57020
MIMAT0000646	M2G	55791
MIMAT0000728	M2G	708
MIMAT0000646	M2G	51161
MIMAT0000437	M2G	84984
MIMAT0000437	M2G	58527
MIMAT0000078	M2G	79969
MIMAT0000728	M2G	51719
MIMAT0000646	M2G	84433
MIMAT0000646	M2G	23589
MIMAT0000728	M2G	836
MIMAT0000437	M2G	865
MIMAT0000646	M2G	51134
MIMAT0000437	M2G	124808
MIMAT0000080	M2G	890
MIMAT0000269	M2G	890
MIMAT0000426	M2G	890
MIMAT0000269	M2G	891
MIMAT0000426	M2G	891
MIMAT0000063	M2G	595
MIMAT0000255	M2G	595
MIMAT0002819	M2G	595
MIMAT0000067	M2G	595
MIMAT0000421	M2G	900
MIMAT0000434	M2G	8842
MIMAT0000422	M2G	8763
MIMAT0000443	M2G	947
MIMAT0000080	M2G	947
MIMAT0000441	M2G	947
MIMAT0000646	M2G	948
MIMAT0000255	M2G	960
MIMAT0000752	M2G	960
MIMAT0002825	M2G	4179
MIMAT0002843	M2G	4179
MIMAT0000646	M2G	968
MIMAT0000080	M2G	983
MIMAT0003326	M2G	983
MIMAT0001541	M2G	993
MIMAT0003327	M2G	993
MIMAT0000243	M2G	994
MIMAT0000429	M2G	998
MIMAT0000728	M2G	998
MIMAT0000222	M2G	8317
MIMAT0000441	M2G	999
MIMAT0000430	M2G	1000
MIMAT0000076	M2G	8099
MIMAT0000080	M2G	1019
MIMAT0000421	M2G	1019
MIMAT0000255	M2G	1019
MIMAT0001541	M2G	1019
MIMAT0000086	M2G	1021
MIMAT0000100	M2G	1021
MIMAT0000255	M2G	1021
MIMAT0000461	M2G	1021
MIMAT0000681	M2G	1021
MIMAT0001541	M2G	1021
MIMAT0003327	M2G	1021
MIMAT0000088	M2G	1021
MIMAT0000104	M2G	1021
MIMAT0000070	M2G	1026
MIMAT0000103	M2G	1026
MIMAT0000680	M2G	1026
MIMAT0000724	M2G	1026
MIMAT0001413	M2G	1026
MIMAT0000067	M2G	1026
MIMAT0000075	M2G	1026
MIMAT0000278	M2G	1027
MIMAT0000279	M2G	1027
MIMAT0000278	M2G	1028
MIMAT0000279	M2G	1028
MIMAT0000080	M2G	1029
MIMAT0000255	M2G	1031
MIMAT0000080	M2G	1111
MIMAT0000441	M2G	25978
MIMAT0000646	M2G	57019
MIMAT0000437	M2G	9685
MIMAT0000432	M2G	9575
MIMAT0000646	M2G	23059
MIMAT0000080	M2G	55748
MIMAT0000681	M2G	1306
MIMAT0000100	M2G	1277
MIMAT0000427	M2G	1277
MIMAT0000681	M2G	1277
MIMAT0000681	M2G	1278
MIMAT0000681	M2G	1281
MIMAT0000681	M2G	1282
MIMAT0000681	M2G	1284
MIMAT0000083	M2G	5743
MIMAT0000278	M2G	58487
MIMAT0000425	M2G	1435
MIMAT0000064	M2G	10980
MIMAT0004485	M2G	10980
MIMAT0000646	M2G	1452
MIMAT0000429	M2G	1487
MIMAT0000422	M2G	58190
MIMAT0000682	M2G	1499
MIMAT0000222	M2G	8065
MIMAT0000078	M2G	6387
MIMAT0000646	M2G	139231
MIMAT0000419	M2G	1545
MIMAT0000423	M2G	1591
MIMAT0000646	M2G	113612
MIMAT0000088	M2G	3491
MIMAT0000646	M2G	55208
MIMAT0000278	M2G	54541
MIMAT0000437	M2G	780
MIMAT0000646	M2G	55070
MIMAT0000080	M2G	1719
MIMAT0000646	M2G	79665
MIMAT0000278	M2G	27123
MIMAT0000728	M2G	1742
MIMAT0000222	M2G	9231
MIMAT0000068	M2G	8788
MIMAT0000068	M2G	9988
MIMAT0000080	M2G	373863
MIMAT0000438	M2G	1786
MIMAT0000086	M2G	1788
MIMAT0000100	M2G	1788
MIMAT0000681	M2G	1788
MIMAT0001621	M2G	1788
MIMAT0000086	M2G	1789
MIMAT0000100	M2G	1789
MIMAT0000681	M2G	1789
MIMAT0001621	M2G	1789
MIMAT0000073	M2G	1808
MIMAT0000222	M2G	51514
MIMAT0000278	M2G	1856
MIMAT0000070	M2G	1869
MIMAT0000075	M2G	1869
MIMAT0000266	M2G	1869
MIMAT0004609	M2G	1869
MIMAT0000080	M2G	1869
MIMAT0000646	M2G	1870
MIMAT0000080	M2G	1870
MIMAT0000423	M2G	1871
MIMAT0000461	M2G	1871
MIMAT0000255	M2G	1871
MIMAT0000432	M2G	1871
MIMAT0000080	M2G	1871
MIMAT0000266	M2G	1875
MIMAT0000267	M2G	1944
MIMAT0000445	M2G	51162
MIMAT0000252	M2G	1956
MIMAT0000076	M2G	1956
MIMAT0000449	M2G	1956
MIMAT0002809	M2G	1956
MIMAT0000728	M2G	5610
MIMAT0000646	M2G	192670
MIMAT0000318	M2G	63916
MIMAT0000432	M2G	63916
MIMAT0000617	M2G	63916
MIMAT0000682	M2G	63916
MIMAT0001536	M2G	63916
MIMAT0000422	M2G	60481
MIMAT0003223	M2G	2064
MIMAT0003323	M2G	2064
MIMAT0000443	M2G	2064
MIMAT0000423	M2G	2064
MIMAT0000318	M2G	55914
MIMAT0000432	M2G	55914
MIMAT0000617	M2G	55914
MIMAT0000682	M2G	55914
MIMAT0001536	M2G	55914
MIMAT0000266	M2G	2065
MIMAT0000443	M2G	2065
MIMAT0000222	M2G	2071
MIMAT0000770	M2G	2078
MIMAT0000232	M2G	5594
MIMAT0000462	M2G	2099
MIMAT0000646	M2G	2113
MIMAT0000646	M2G	23404
MIMAT0000082	M2G	2146
MIMAT0000099	M2G	2146
MIMAT0000422	M2G	2146
MIMAT0000430	M2G	2146
MIMAT0000437	M2G	50848
MIMAT0001621	M2G	2167
MIMAT0000437	M2G	58489
MIMAT0000437	M2G	10447
MIMAT0000437	M2G	404636
MIMAT0000646	M2G	157769
MIMAT0000617	M2G	5783
MIMAT0002875	M2G	355
MIMAT0000080	M2G	2237
MIMAT0000097	M2G	2261
MIMAT0000646	M2G	2321
MIMAT0000318	M2G	23414
MIMAT0000682	M2G	23414
MIMAT0000265	M2G	2296
MIMAT0000255	M2G	27086
MIMAT0000427	M2G	6624
MIMAT0000437	M2G	6624
MIMAT0000770	M2G	6624
MIMAT0000462	M2G	11167
MIMAT0000422	M2G	10634
MIMAT0000646	M2G	2628
MIMAT0000416	M2G	2697
MIMAT0000462	M2G	2697
MIMAT0000437	M2G	2764
MIMAT0000245	M2G	2771
MIMAT0000646	M2G	2778
MIMAT0000646	M2G	2824
MIMAT0000257	M2G	2891
MIMAT0000104	M2G	2896
MIMAT0000427	M2G	2950
MIMAT0000080	M2G	3014
MIMAT0000752	M2G	3014
MIMAT0000416	M2G	9464
MIMAT0000070	M2G	26959
MIMAT0000646	M2G	26959
MIMAT0000416	M2G	610
MIMAT0000770	M2G	610
MIMAT0000416	M2G	10021
MIMAT0000770	M2G	10021
MIMAT0000255	M2G	3065
MIMAT0000646	M2G	3097
MIMAT0000437	M2G	6596
MIMAT0000414	M2G	8091
MIMAT0000096	M2G	8091
MIMAT0000253	M2G	3198
MIMAT0000222	M2G	3206
MIMAT0000265	M2G	3206
MIMAT0000424	M2G	3206
MIMAT0000250	M2G	3206
MIMAT0000425	M2G	3202
MIMAT0000318	M2G	3215
MIMAT0000432	M2G	3215
MIMAT0000617	M2G	3215
MIMAT0000682	M2G	3215
MIMAT0001536	M2G	3215
MIMAT0000226	M2G	3224
MIMAT0000254	M2G	3236
MIMAT0000222	M2G	3269
MIMAT0000646	M2G	3383
MIMAT0000765	M2G	3400
MIMAT0000252	M2G	3480
MIMAT0000765	M2G	3480
MIMAT0000414	M2G	10642
MIMAT0003335	M2G	3482
MIMAT0000065	M2G	3596
MIMAT0000067	M2G	3596
MIMAT0000096	M2G	3596
MIMAT0000414	M2G	3596
MIMAT0000415	M2G	3596
MIMAT0000646	M2G	55540
MIMAT0000258	M2G	3558
MIMAT0000710	M2G	3569
MIMAT0000646	M2G	22876
MIMAT0000646	M2G	26512
MIMAT0000449	M2G	3654
MIMAT0000437	M2G	3667
MIMAT0000252	M2G	8660
MIMAT0000261	M2G	3688
MIMAT0000728	M2G	3688
MIMAT0000728	M2G	3717
MIMAT0000646	M2G	3720
MIMAT0000646	M2G	25948
MIMAT0000416	M2G	3759
MIMAT0000728	M2G	3785
MIMAT0000646	M2G	9665
MIMAT0000646	M2G	27143
MIMAT0000261	M2G	3796
MIMAT0000278	M2G	3815
MIMAT0000279	M2G	3815
MIMAT0000318	M2G	8462
MIMAT0000432	M2G	8462
MIMAT0000617	M2G	8462
MIMAT0000682	M2G	8462
MIMAT0001536	M2G	8462
MIMAT0000437	M2G	9314
MIMAT0000318	M2G	27252
MIMAT0000432	M2G	27252
MIMAT0000617	M2G	27252
MIMAT0000682	M2G	27252
MIMAT0001536	M2G	27252
MIMAT0000646	M2G	51088
MIMAT0000095	M2G	3845
MIMAT0000274	M2G	3845
MIMAT0000437	M2G	83999
MIMAT0000681	M2G	3915
MIMAT0000422	M2G	3915
MIMAT0000263	M2G	3918
MIMAT0000275	M2G	3927
MIMAT0000416	M2G	3927
MIMAT0000427	M2G	3927
MIMAT0000724	M2G	26524
MIMAT0000726	M2G	26524
MIMAT0000646	M2G	254251
MIMAT0000255	M2G	3939
MIMAT0000646	M2G	23641
MIMAT0000255	M2G	51176
MIMAT0000728	M2G	23484
MIMAT0000063	M2G	79727
MIMAT0000222	M2G	84823
MIMAT0000280	M2G	4005
MIMAT0000646	M2G	222484
MIMAT0000646	M2G	55379
MIMAT0000646	M2G	26065
MIMAT0000266	M2G	4067
MIMAT0000437	M2G	11313
MIMAT0000222	M2G	4085
MIMAT0000425	M2G	9935
MIMAT0000422	M2G	84061
MIMAT0000437	M2G	5608
MIMAT0000646	M2G	4294
MIMAT0000646	M2G	9020
MIMAT0000253	M2G	6885
MIMAT0000646	M2G	23118
MIMAT0000080	M2G	1432
MIMAT0000435	M2G	5598
MIMAT0000646	M2G	84930
MIMAT0000646	M2G	9782
MIMAT0000080	M2G	114785
MIMAT0000646	M2G	55796
MIMAT0000100	M2G	4170
MIMAT0000099	M2G	4170
MIMAT0000222	M2G	55388
MIMAT0000080	M2G	55388
MIMAT0000080	M2G	4173
MIMAT0000646	M2G	84515
MIMAT0003273	M2G	4193
MIMAT0000269	M2G	4204
MIMAT0000646	M2G	23389
MIMAT0000646	M2G	4205
MIMAT0000265	M2G	4211
MIMAT0000099	M2G	4211
MIMAT0000271	M2G	5606
MIMAT0000425	M2G	4223
MIMAT0000437	M2G	4232
MIMAT0000770	M2G	4233
MIMAT0000231	M2G	4233
MIMAT0000232	M2G	4233
MIMAT0000222	M2G	79003
MIMAT0000437	M2G	83881
MIMAT0000437	M2G	4312
MIMAT0000437	M2G	4321
MIMAT0000437	M2G	4323
MIMAT0000430	M2G	4314
MIMAT0000076	M2G	4318
MIMAT0000763	M2G	4318
MIMAT0000646	M2G	23515
MIMAT0000646	M2G	64398
MIMAT0000756	M2G	928
MIMAT0000646	M2G	29074
MIMAT0000646	M2G	23107
MIMAT0000243	M2G	9252
MIMAT0000255	M2G	9219
MIMAT0000437	M2G	64419
MIMAT0000063	M2G	136319
MIMAT0000422	M2G	136319
MIMAT0000728	M2G	136319
MIMAT0000423	M2G	4582
MIMAT0000437	M2G	4582
MIMAT0000451	M2G	4602
MIMAT0000278	M2G	4603
MIMAT0000080	M2G	4609
MIMAT0000255	M2G	4609
MIMAT0000067	M2G	4609
MIMAT0000066	M2G	4613
MIMAT0000073	M2G	4613
MIMAT0000074	M2G	4613
MIMAT0000086	M2G	4613
MIMAT0000099	M2G	4613
MIMAT0000100	M2G	4613
MIMAT0000681	M2G	4613
MIMAT0002811	M2G	4613
MIMAT0001541	M2G	4613
MIMAT0000646	M2G	4615
MIMAT0000103	M2G	29116
MIMAT0001413	M2G	29116
MIMAT0000646	M2G	4677
MIMAT0000728	M2G	4684
MIMAT0000070	M2G	8202
MIMAT0000437	M2G	57447
MIMAT0000437	M2G	4697
MIMAT0000062	M2G	4771
MIMAT0000104	M2G	4774
MIMAT0000280	M2G	4774
MIMAT0000441	M2G	4790
MIMAT0000437	M2G	8508
MIMAT0000080	M2G	4851
MIMAT0000418	M2G	4851
MIMAT0000419	M2G	4851
MIMAT0000646	M2G	5062
MIMAT0000728	M2G	142
MIMAT0000084	M2G	5077
MIMAT0000419	M2G	5077
MIMAT0000419	M2G	5081
MIMAT0000646	M2G	5101
MIMAT0000080	M2G	5111
MIMAT0000076	M2G	27250
MIMAT0000646	M2G	27250
MIMAT0000728	M2G	5163
MIMAT0000080	M2G	8864
MIMAT0000445	M2G	5241
MIMAT0000100	M2G	2896
MIMAT0000646	M2G	1912
MIMAT0000646	M2G	9678
MIMAT0000437	M2G	79960
MIMAT0000458	M2G	23239
MIMAT0000646	M2G	8301
MIMAT0000437	M2G	5281
MIMAT0000445	M2G	5296
MIMAT0000222	M2G	5292
MIMAT0000646	M2G	5586
MIMAT0000082	M2G	5324
MIMAT0000430	M2G	26499
MIMAT0000427	M2G	4860
MIMAT0000437	M2G	5420
MIMAT0000279	M2G	5520
MIMAT0000437	M2G	5530
MIMAT0000646	M2G	5573
MIMAT0000222	M2G	84950
MIMAT0000770	M2G	58155
MIMAT0000073	M2G	5728
MIMAT0000076	M2G	5728
MIMAT0000086	M2G	5728
MIMAT0000271	M2G	5728
MIMAT0000432	M2G	5728
MIMAT0000100	M2G	5728
MIMAT0000437	M2G	8073
MIMAT0000318	M2G	5789
MIMAT0000432	M2G	5789
MIMAT0000617	M2G	5789
MIMAT0000682	M2G	5789
MIMAT0001536	M2G	5789
MIMAT0000646	M2G	6688
MIMAT0000728	M2G	10890
MIMAT0000646	M2G	22841
MIMAT0000073	M2G	51552
MIMAT0001631	M2G	51552
MIMAT0000222	M2G	29127
MIMAT0000252	M2G	5894
MIMAT0000646	M2G	9693
MIMAT0000318	M2G	9770
MIMAT0000432	M2G	9770
MIMAT0000617	M2G	9770
MIMAT0000682	M2G	9770
MIMAT0001536	M2G	9770
MIMAT0000422	M2G	55225
MIMAT0000103	M2G	5925
MIMAT0000269	M2G	5925
MIMAT0000426	M2G	5925
MIMAT0000422	M2G	157506
MIMAT0000076	M2G	8434
MIMAT0000728	M2G	387
MIMAT0000430	M2G	389
MIMAT0000318	M2G	54453
MIMAT0000432	M2G	54453
MIMAT0000617	M2G	54453
MIMAT0000682	M2G	54453
MIMAT0001536	M2G	54453
MIMAT0000437	M2G	6092
MIMAT0000422	M2G	9475
MIMAT0000430	M2G	9475
MIMAT0000646	M2G	6239
MIMAT0000080	M2G	6241
MIMAT0000437	M2G	6242
MIMAT0000087	M2G	860
MIMAT0000245	M2G	860
MIMAT0000646	M2G	79685
MIMAT0000231	M2G	5601
MIMAT0000646	M2G	79048
MIMAT0000437	M2G	256987
MIMAT0000422	M2G	27230
MIMAT0000076	M2G	5268
MIMAT0000430	M2G	5054
MIMAT0000728	M2G	387893
MIMAT0000729	M2G	9295
MIMAT0000318	M2G	6464
MIMAT0000432	M2G	6464
MIMAT0000617	M2G	6464
MIMAT0000682	M2G	6464
MIMAT0001536	M2G	6464
MIMAT0002819	M2G	6472
MIMAT0000617	M2G	8487
MIMAT0000682	M2G	8487
MIMAT0000255	M2G	23411
MIMAT0000441	M2G	23411
MIMAT0000422	M2G	6566
MIMAT0000729	M2G	6566
MIMAT0000444	M2G	85414
MIMAT0000421	M2G	6541
MIMAT0000088	M2G	9057
MIMAT0000079	M2G	114798
MIMAT0000082	M2G	4086
MIMAT0000646	M2G	4087
MIMAT0000646	M2G	6597
MIMAT0000222	M2G	6598
MIMAT0000066	M2G	8243
MIMAT0000763	M2G	6608
MIMAT0000430	M2G	6591
MIMAT0000094	M2G	6642
MIMAT0000096	M2G	122809
MIMAT0000437	M2G	6657
MIMAT0000077	M2G	6667
MIMAT0000765	M2G	6667
MIMAT0000084	M2G	6667
MIMAT0000084	M2G	6670
MIMAT0000084	M2G	6671
MIMAT0000681	M2G	6678
MIMAT0000266	M2G	6714
MIMAT0000271	M2G	23380
MIMAT0000076	M2G	6774
MIMAT0000441	M2G	3925
MIMAT0000080	M2G	8675
MIMAT0000422	M2G	8801
MIMAT0000732	M2G	51684
MIMAT0000422	M2G	6836
MIMAT0000430	M2G	23512
MIMAT0000437	M2G	23075
MIMAT0000425	M2G	6863
MIMAT0000462	M2G	6863
MIMAT0000646	M2G	27097
MIMAT0000416	M2G	8407
MIMAT0000427	M2G	8407
MIMAT0000646	M2G	57533
MIMAT0000278	M2G	29110
MIMAT0000318	M2G	83439
MIMAT0000432	M2G	83439
MIMAT0000617	M2G	83439
MIMAT0000682	M2G	83439
MIMAT0001536	M2G	83439
MIMAT0000100	M2G	8115
MIMAT0000257	M2G	8115
MIMAT0000681	M2G	6996
MIMAT0000430	M2G	7015
MIMAT0000067	M2G	7038
MIMAT0000075	M2G	7048
MIMAT0000076	M2G	7048
MIMAT0000088	M2G	7057
MIMAT0000076	M2G	7078
MIMAT0000646	M2G	7091
MIMAT0000449	M2G	7097
MIMAT0000646	M2G	53346
MIMAT0000088	M2G	23670
MIMAT0000437	M2G	56674
MIMAT0000416	M2G	7114
MIMAT0000445	M2G	10043
MIMAT0000080	M2G	7150
MIMAT0000271	M2G	7157
MIMAT0003273	M2G	7157
MIMAT0000646	M2G	94241
MIMAT0000076	M2G	7168
MIMAT0000437	M2G	7170
MIMAT0000069	M2G	51673
MIMAT0000449	M2G	7189
MIMAT0000646	M2G	22906
MIMAT0000062	M2G	131405
MIMAT0000064	M2G	131405
MIMAT0000646	M2G	9319
MIMAT0000075	M2G	7251
MIMAT0000646	M2G	95681
MIMAT0000646	M2G	81619
MIMAT0000437	M2G	7105
MIMAT0000729	M2G	7272
MIMAT0000088	M2G	7846
MIMAT0000732	M2G	11334
MIMAT0000432	M2G	51271
MIMAT0000080	M2G	7316
MIMAT0000080	M2G	10537
MIMAT0000646	M2G	29979
MIMAT0000728	M2G	7398
MIMAT0000462	M2G	7402
MIMAT0000318	M2G	55697
MIMAT0000432	M2G	55697
MIMAT0000617	M2G	55697
MIMAT0000682	M2G	55697
MIMAT0001536	M2G	55697
MIMAT0000422	M2G	9341
MIMAT0000445	M2G	7412
MIMAT0000646	M2G	7412
MIMAT0000076	M2G	7422
MIMAT0000445	M2G	7422
MIMAT0000088	M2G	55591
MIMAT0000430	M2G	7431
MIMAT0000646	M2G	57617
MIMAT0000073	M2G	9525
MIMAT0000257	M2G	7447
MIMAT0000318	M2G	22884
MIMAT0000432	M2G	22884
MIMAT0000617	M2G	22884
MIMAT0000682	M2G	22884
MIMAT0001536	M2G	22884
MIMAT0000088	M2G	80335
MIMAT0000646	M2G	7465
MIMAT0000646	M2G	54904
MIMAT0000646	M2G	23286
MIMAT0000437	M2G	7525
MIMAT0000728	M2G	7534
MIMAT0002819	M2G	7534
MIMAT0000255	M2G	7528
MIMAT0000084	M2G	65986
MIMAT0000318	M2G	6935
MIMAT0000617	M2G	6935
MIMAT0000682	M2G	6935
MIMAT0000266	M2G	6935
MIMAT0000432	M2G	6935
MIMAT0000278	M2G	9839
MIMAT0000430	M2G	9839
MIMAT0000682	M2G	9839
MIMAT0000646	M2G	23660
MIMAT0000646	M2G	9534
MIMAT0000646	M2G	10793
MIMAT0000646	M2G	7576
MIMAT0000080	M2G	57693
MIMAT0000646	M2G	22834
MIMAT0000062	M2G	328
MIMAT0000062	M2G	639
MIMAT0000062	M2G	836
MIMAT0000062	M2G	894
MIMAT0000062	M2G	1026
MIMAT0000062	M2G	1236
MIMAT0000062	M2G	1870
MIMAT0000062	M2G	2099
MIMAT0000062	M2G	2146
MIMAT0000062	M2G	3690
MIMAT0000062	M2G	3845
MIMAT0000062	M2G	4893
MIMAT0000062	M2G	6774
MIMAT0000062	M2G	8091
MIMAT0000062	M2G	8651
MIMAT0000062	M2G	9212
MIMAT0000062	M2G	10057
MIMAT0000062	M2G	23405
MIMAT0000062	M2G	28511
MIMAT0000062	M2G	53827
MIMAT0000062	M2G	57799
MIMAT0000062	M2G	79727
MIMAT0000062	M2G	89845
MIMAT0000062	M2G	115426
MIMAT0000063	M2G	71
MIMAT0000063	M2G	328
MIMAT0000063	M2G	571
MIMAT0000063	M2G	639
MIMAT0000063	M2G	836
MIMAT0000063	M2G	1573
MIMAT0000063	M2G	2099
MIMAT0000063	M2G	2146
MIMAT0000063	M2G	3159
MIMAT0000063	M2G	4609
MIMAT0000063	M2G	7046
MIMAT0000063	M2G	7099
MIMAT0000063	M2G	8091
MIMAT0000063	M2G	8651
MIMAT0000063	M2G	22934
MIMAT0000064	M2G	328
MIMAT0000064	M2G	571
MIMAT0000064	M2G	598
MIMAT0000064	M2G	2146
MIMAT0000064	M2G	3198
MIMAT0000064	M2G	3845
MIMAT0000064	M2G	4320
MIMAT0000064	M2G	4609
MIMAT0000064	M2G	4929
MIMAT0000064	M2G	5090
MIMAT0000064	M2G	7046
MIMAT0000064	M2G	8091
MIMAT0000065	M2G	328
MIMAT0000065	M2G	355
MIMAT0000065	M2G	836
MIMAT0000065	M2G	2146
MIMAT0000065	M2G	4891
MIMAT0000065	M2G	5090
MIMAT0000065	M2G	8091
MIMAT0000066	M2G	328
MIMAT0000066	M2G	8091
MIMAT0000066	M2G	8669
MIMAT0000066	M2G	9212
MIMAT0000066	M2G	79727
MIMAT0000066	M2G	89845
MIMAT0000067	M2G	154
MIMAT0000067	M2G	328
MIMAT0000067	M2G	639
MIMAT0000067	M2G	1588
MIMAT0000067	M2G	4627
MIMAT0000067	M2G	5655
MIMAT0000067	M2G	149233
MIMAT0000068	M2G	595
MIMAT0000068	M2G	648
MIMAT0000068	M2G	898
MIMAT0000068	M2G	2247
MIMAT0000068	M2G	2252
MIMAT0000068	M2G	4602
MIMAT0000068	M2G	5979
MIMAT0000068	M2G	7157
MIMAT0000068	M2G	7351
MIMAT0000068	M2G	7422
MIMAT0000068	M2G	23035
MIMAT0000068	M2G	89780
MIMAT0000069	M2G	343
MIMAT0000069	M2G	595
MIMAT0000069	M2G	648
MIMAT0000069	M2G	898
MIMAT0000069	M2G	905
MIMAT0000069	M2G	3159
MIMAT0000069	M2G	4076
MIMAT0000069	M2G	4602
MIMAT0000069	M2G	4790
MIMAT0000069	M2G	5743
MIMAT0000069	M2G	7157
MIMAT0000069	M2G	7422
MIMAT0000069	M2G	7791
MIMAT0000069	M2G	8493
MIMAT0000069	M2G	8760
MIMAT0000069	M2G	9053
MIMAT0000069	M2G	9612
MIMAT0000069	M2G	11108
MIMAT0000069	M2G	54361
MIMAT0000069	M2G	89780
MIMAT0000070	M2G	390
MIMAT0000070	M2G	595
MIMAT0000070	M2G	596
MIMAT0000070	M2G	659
MIMAT0000070	M2G	821
MIMAT0000070	M2G	861
MIMAT0000070	M2G	1191
MIMAT0000070	M2G	2034
MIMAT0000070	M2G	2801
MIMAT0000070	M2G	3091
MIMAT0000070	M2G	3303
MIMAT0000070	M2G	3312
MIMAT0000070	M2G	3576
MIMAT0000070	M2G	3696
MIMAT0000070	M2G	4209
MIMAT0000070	M2G	4863
MIMAT0000070	M2G	5311
MIMAT0000070	M2G	5728
MIMAT0000070	M2G	5800
MIMAT0000070	M2G	6346
MIMAT0000070	M2G	7048
MIMAT0000070	M2G	7107
MIMAT0000070	M2G	7422
MIMAT0000070	M2G	7525
MIMAT0000070	M2G	7786
MIMAT0000070	M2G	8013
MIMAT0000070	M2G	8850
MIMAT0000070	M2G	8878
MIMAT0000070	M2G	10533
MIMAT0000070	M2G	26271
MIMAT0000070	M2G	51277
MIMAT0000070	M2G	57169
MIMAT0000070	M2G	64859
MIMAT0000070	M2G	79791
MIMAT0000070	M2G	140885
MIMAT0000070	M2G	201475
MIMAT0000071	M2G	4193
MIMAT0000072	M2G	472
MIMAT0000072	M2G	1191
MIMAT0000072	M2G	1490
MIMAT0000072	M2G	2099
MIMAT0000072	M2G	3091
MIMAT0000072	M2G	4089
MIMAT0000072	M2G	23405
MIMAT0000073	M2G	580
MIMAT0000073	M2G	1191
MIMAT0000073	M2G	2152
MIMAT0000073	M2G	3614
MIMAT0000073	M2G	4204
MIMAT0000073	M2G	7097
MIMAT0000073	M2G	7124
MIMAT0000073	M2G	8651
MIMAT0000073	M2G	9021
MIMAT0000073	M2G	79716
MIMAT0000074	M2G	580
MIMAT0000074	M2G	1026
MIMAT0000074	M2G	2099
MIMAT0000074	M2G	2152
MIMAT0000074	M2G	2332
MIMAT0000074	M2G	5728
MIMAT0000074	M2G	7097
MIMAT0000074	M2G	8651
MIMAT0000074	M2G	11191
MIMAT0000074	M2G	27122
MIMAT0000075	M2G	351
MIMAT0000075	M2G	595
MIMAT0000075	M2G	596
MIMAT0000075	M2G	659
MIMAT0000075	M2G	663
MIMAT0000075	M2G	861
MIMAT0000075	M2G	1959
MIMAT0000075	M2G	2034
MIMAT0000075	M2G	2152
MIMAT0000075	M2G	3091
MIMAT0000075	M2G	3576
MIMAT0000075	M2G	3696
MIMAT0000075	M2G	4170
MIMAT0000075	M2G	4209
MIMAT0000075	M2G	4863
MIMAT0000075	M2G	5468
MIMAT0000075	M2G	5728
MIMAT0000075	M2G	5934
MIMAT0000075	M2G	6346
MIMAT0000075	M2G	7107
MIMAT0000075	M2G	7422
MIMAT0000075	M2G	7525
MIMAT0000075	M2G	7786
MIMAT0000075	M2G	8490
MIMAT0000075	M2G	8878
MIMAT0000075	M2G	11191
MIMAT0000075	M2G	25805
MIMAT0000075	M2G	26271
MIMAT0000075	M2G	51232
MIMAT0000075	M2G	51277
MIMAT0000075	M2G	57169
MIMAT0000075	M2G	64859
MIMAT0000075	M2G	79791
MIMAT0000075	M2G	140885
MIMAT0000075	M2G	201475
MIMAT0000076	M2G	317
MIMAT0000076	M2G	356
MIMAT0000076	M2G	659
MIMAT0000076	M2G	993
MIMAT0000076	M2G	1616
MIMAT0000076	M2G	1965
MIMAT0000076	M2G	1974
MIMAT0000076	M2G	2956
MIMAT0000076	M2G	3190
MIMAT0000076	M2G	3248
MIMAT0000076	M2G	3691
MIMAT0000076	M2G	3953
MIMAT0000076	M2G	4082
MIMAT0000076	M2G	4092
MIMAT0000076	M2G	4436
MIMAT0000076	M2G	4507
MIMAT0000076	M2G	4781
MIMAT0000076	M2G	5093
MIMAT0000076	M2G	5465
MIMAT0000076	M2G	5606
MIMAT0000076	M2G	6364
MIMAT0000076	M2G	6597
MIMAT0000076	M2G	6660
MIMAT0000076	M2G	6667
MIMAT0000076	M2G	7045
MIMAT0000076	M2G	7049
MIMAT0000076	M2G	7159
MIMAT0000076	M2G	7832
MIMAT0000076	M2G	8125
MIMAT0000076	M2G	8626
MIMAT0000076	M2G	9208
MIMAT0000076	M2G	9732
MIMAT0000076	M2G	10105
MIMAT0000076	M2G	10125
MIMAT0000076	M2G	10210
MIMAT0000076	M2G	10252
MIMAT0000076	M2G	10253
MIMAT0000076	M2G	10401
MIMAT0000076	M2G	11221
MIMAT0000076	M2G	57142
MIMAT0000076	M2G	64151
MIMAT0000076	M2G	80005
MIMAT0000076	M2G	85440
MIMAT0000076	M2G	133746
MIMAT0000076	M2G	157567
MIMAT0000077	M2G	655
MIMAT0000077	M2G	1021
MIMAT0000077	M2G	1026
MIMAT0000077	M2G	2099
MIMAT0000077	M2G	3091
MIMAT0000077	M2G	3491
MIMAT0000077	M2G	4149
MIMAT0000077	M2G	5465
MIMAT0000077	M2G	7037
MIMAT0000077	M2G	9759
MIMAT0000077	M2G	10013
MIMAT0000077	M2G	10527
MIMAT0000077	M2G	23411
MIMAT0000077	M2G	26292
MIMAT0000078	M2G	317
MIMAT0000078	M2G	355
MIMAT0000078	M2G	840
MIMAT0000078	M2G	1902
MIMAT0000078	M2G	2309
MIMAT0000078	M2G	3214
MIMAT0000078	M2G	3236
MIMAT0000078	M2G	3570
MIMAT0000078	M2G	3659
MIMAT0000078	M2G	5728
MIMAT0000078	M2G	6789
MIMAT0000078	M2G	7150
MIMAT0000080	M2G	596
MIMAT0000080	M2G	3172
MIMAT0000080	M2G	4601
MIMAT0000080	M2G	5598
MIMAT0000080	M2G	5780
MIMAT0000080	M2G	5792
MIMAT0000080	M2G	6279
MIMAT0000080	M2G	7764
MIMAT0000080	M2G	9761
MIMAT0000080	M2G	11124
MIMAT0000080	M2G	57158
MIMAT0000081	M2G	999
MIMAT0000081	M2G	2146
MIMAT0000081	M2G	4092
MIMAT0000081	M2G	6121
MIMAT0000081	M2G	6416
MIMAT0000081	M2G	7157
MIMAT0000081	M2G	10018
MIMAT0000082	M2G	90
MIMAT0000082	M2G	1164
MIMAT0000082	M2G	2932
MIMAT0000082	M2G	3159
MIMAT0000082	M2G	5286
MIMAT0000082	M2G	5925
MIMAT0000082	M2G	6059
MIMAT0000082	M2G	6996
MIMAT0000082	M2G	22849
MIMAT0000082	M2G	23600
MIMAT0000082	M2G	54332
MIMAT0000082	M2G	54790
MIMAT0000082	M2G	80312
MIMAT0000082	M2G	80315
MIMAT0000082	M2G	92140
MIMAT0000082	M2G	132864
MIMAT0000082	M2G	200424
MIMAT0000083	M2G	1024
MIMAT0000083	M2G	1386
MIMAT0000083	M2G	1969
MIMAT0000083	M2G	5925
MIMAT0000083	M2G	23657
MIMAT0000084	M2G	648
MIMAT0000084	M2G	1003
MIMAT0000084	M2G	1435
MIMAT0000084	M2G	1806
MIMAT0000084	M2G	1956
MIMAT0000084	M2G	2308
MIMAT0000084	M2G	2624
MIMAT0000084	M2G	2966
MIMAT0000084	M2G	4233
MIMAT0000084	M2G	4601
MIMAT0000084	M2G	4780
MIMAT0000084	M2G	5243
MIMAT0000084	M2G	5245
MIMAT0000084	M2G	5293
MIMAT0000084	M2G	6416
MIMAT0000084	M2G	7157
MIMAT0000084	M2G	10253
MIMAT0000084	M2G	55294
MIMAT0000084	M2G	79811
MIMAT0000085	M2G	595
MIMAT0000085	M2G	3213
MIMAT0000085	M2G	4352
MIMAT0000085	M2G	4780
MIMAT0000086	M2G	481
MIMAT0000086	M2G	596
MIMAT0000086	M2G	840
MIMAT0000086	M2G	871
MIMAT0000086	M2G	894
MIMAT0000086	M2G	905
MIMAT0000086	M2G	998
MIMAT0000086	M2G	1281
MIMAT0000086	M2G	1282
MIMAT0000086	M2G	1284
MIMAT0000086	M2G	3655
MIMAT0000086	M2G	3918
MIMAT0000086	M2G	4170
MIMAT0000086	M2G	4605
MIMAT0000086	M2G	4678
MIMAT0000086	M2G	5295
MIMAT0000086	M2G	6041
MIMAT0000086	M2G	6497
MIMAT0000086	M2G	6678
MIMAT0000086	M2G	6996
MIMAT0000086	M2G	7168
MIMAT0000086	M2G	7416
MIMAT0000086	M2G	7417
MIMAT0000086	M2G	7422
MIMAT0000086	M2G	7538
MIMAT0000086	M2G	7855
MIMAT0000086	M2G	8317
MIMAT0000086	M2G	9618
MIMAT0000086	M2G	9759
MIMAT0000086	M2G	10094
MIMAT0000086	M2G	10926
MIMAT0000086	M2G	23405
MIMAT0000086	M2G	55128
MIMAT0000086	M2G	80312
MIMAT0000086	M2G	80381
MIMAT0000086	M2G	89795
MIMAT0000086	M2G	89958
MIMAT0000086	M2G	144455
MIMAT0000087	M2G	604
MIMAT0000087	M2G	627
MIMAT0000087	M2G	989
MIMAT0000087	M2G	2776
MIMAT0000087	M2G	5293
MIMAT0000087	M2G	6615
MIMAT0000087	M2G	7431
MIMAT0000087	M2G	51514
MIMAT0000087	M2G	53335
MIMAT0000087	M2G	79727
MIMAT0000088	M2G	3855
MIMAT0000089	M2G	367
MIMAT0000089	M2G	1869
MIMAT0000089	M2G	1870
MIMAT0000089	M2G	1876
MIMAT0000089	M2G	2012
MIMAT0000089	M2G	2305
MIMAT0000089	M2G	4171
MIMAT0000089	M2G	4233
MIMAT0000089	M2G	5581
MIMAT0000089	M2G	5873
MIMAT0000089	M2G	5921
MIMAT0000089	M2G	5962
MIMAT0000089	M2G	5999
MIMAT0000089	M2G	6714
MIMAT0000089	M2G	8804
MIMAT0000089	M2G	9020
MIMAT0000089	M2G	9156
MIMAT0000089	M2G	10810
MIMAT0000089	M2G	22943
MIMAT0000089	M2G	23314
MIMAT0000089	M2G	50943
MIMAT0000089	M2G	79633
MIMAT0000089	M2G	79811
MIMAT0000089	M2G	83931
MIMAT0000089	M2G	121340
MIMAT0000089	M2G	147906
MIMAT0000089	M2G	283455
MIMAT0000090	M2G	5728
MIMAT0000090	M2G	6121
MIMAT0000090	M2G	7187
MIMAT0000090	M2G	10018
MIMAT0000091	M2G	19
MIMAT0000091	M2G	1499
MIMAT0000091	M2G	4609
MIMAT0000091	M2G	5292
MIMAT0000091	M2G	6720
MIMAT0000091	M2G	7291
MIMAT0000091	M2G	8091
MIMAT0000092	M2G	999
MIMAT0000092	M2G	2100
MIMAT0000092	M2G	3678
MIMAT0000092	M2G	5728
MIMAT0000092	M2G	6121
MIMAT0000092	M2G	6416
MIMAT0000092	M2G	7428
MIMAT0000092	M2G	8490
MIMAT0000092	M2G	9314
MIMAT0000092	M2G	10018
MIMAT0000092	M2G	10365
MIMAT0000092	M2G	22849
MIMAT0000092	M2G	27122
MIMAT0000092	M2G	80315
MIMAT0000092	M2G	132864
MIMAT0000093	M2G	2152
MIMAT0000093	M2G	3576
MIMAT0000093	M2G	4863
MIMAT0000093	M2G	6346
MIMAT0000093	M2G	6517
MIMAT0000093	M2G	7107
MIMAT0000093	M2G	7422
MIMAT0000093	M2G	7525
MIMAT0000093	M2G	8878
MIMAT0000093	M2G	11334
MIMAT0000093	M2G	26271
MIMAT0000093	M2G	51277
MIMAT0000093	M2G	55054
MIMAT0000093	M2G	57169
MIMAT0000093	M2G	57379
MIMAT0000093	M2G	57659
MIMAT0000093	M2G	64859
MIMAT0000093	M2G	79791
MIMAT0000093	M2G	201475
MIMAT0000094	M2G	81537
MIMAT0000095	M2G	112
MIMAT0000095	M2G	2308
MIMAT0000095	M2G	2309
MIMAT0000095	M2G	2719
MIMAT0000095	M2G	3667
MIMAT0000095	M2G	4286
MIMAT0000095	M2G	6660
MIMAT0000095	M2G	8434
MIMAT0000095	M2G	57761
MIMAT0000096	M2G	355
MIMAT0000096	M2G	571
MIMAT0000096	M2G	598
MIMAT0000096	M2G	1154
MIMAT0000096	M2G	1588
MIMAT0000096	M2G	2146
MIMAT0000096	M2G	3479
MIMAT0000096	M2G	10857
MIMAT0000096	M2G	11334
MIMAT0000096	M2G	54619
MIMAT0000097	M2G	207
MIMAT0000097	M2G	2289
MIMAT0000097	M2G	2475
MIMAT0000097	M2G	3480
MIMAT0000097	M2G	6602
MIMAT0000097	M2G	8467
MIMAT0000097	M2G	8897
MIMAT0000097	M2G	10217
MIMAT0000097	M2G	28951
MIMAT0000098	M2G	207
MIMAT0000098	M2G	472
MIMAT0000098	M2G	2289
MIMAT0000098	M2G	2475
MIMAT0000098	M2G	5347
MIMAT0000098	M2G	6602
MIMAT0000098	M2G	8467
MIMAT0000098	M2G	9612
MIMAT0000098	M2G	10217
MIMAT0000099	M2G	19
MIMAT0000099	M2G	351
MIMAT0000099	M2G	472
MIMAT0000099	M2G	1003
MIMAT0000099	M2G	1080
MIMAT0000099	M2G	1788
MIMAT0000099	M2G	2353
MIMAT0000099	M2G	2475
MIMAT0000099	M2G	3925
MIMAT0000099	M2G	4233
MIMAT0000099	M2G	4440
MIMAT0000099	M2G	5734
MIMAT0000099	M2G	5743
MIMAT0000099	M2G	5868
MIMAT0000099	M2G	8726
MIMAT0000099	M2G	10057
MIMAT0000099	M2G	64506
MIMAT0000099	M2G	79811
MIMAT0000099	M2G	84971
MIMAT0000100	M2G	25
MIMAT0000100	M2G	596
MIMAT0000100	M2G	649
MIMAT0000100	M2G	894
MIMAT0000100	M2G	998
MIMAT0000100	M2G	1281
MIMAT0000100	M2G	3655
MIMAT0000100	M2G	3918
MIMAT0000100	M2G	4313
MIMAT0000100	M2G	5295
MIMAT0000100	M2G	6041
MIMAT0000100	M2G	6667
MIMAT0000100	M2G	6996
MIMAT0000100	M2G	7422
MIMAT0000100	M2G	8038
MIMAT0000100	M2G	9759
MIMAT0000100	M2G	10094
MIMAT0000100	M2G	10630
MIMAT0000100	M2G	23621
MIMAT0000100	M2G	28511
MIMAT0000100	M2G	80312
MIMAT0000100	M2G	144455
MIMAT0000101	M2G	102
MIMAT0000101	M2G	898
MIMAT0000101	M2G	1017
MIMAT0000101	M2G	1385
MIMAT0000101	M2G	1558
MIMAT0000101	M2G	1612
MIMAT0000101	M2G	2819
MIMAT0000101	M2G	3159
MIMAT0000101	M2G	4988
MIMAT0000101	M2G	7078
MIMAT0000101	M2G	8851
MIMAT0000101	M2G	9314
MIMAT0000101	M2G	23291
MIMAT0000101	M2G	23405
MIMAT0000102	M2G	4601
MIMAT0000102	M2G	7097
MIMAT0000103	M2G	351
MIMAT0000103	M2G	861
MIMAT0000103	M2G	1869
MIMAT0000103	M2G	3586
MIMAT0000103	M2G	4170
MIMAT0000103	M2G	4863
MIMAT0000103	M2G	5934
MIMAT0000103	M2G	6346
MIMAT0000103	M2G	6515
MIMAT0000103	M2G	6774
MIMAT0000103	M2G	7107
MIMAT0000103	M2G	7422
MIMAT0000103	M2G	7525
MIMAT0000103	M2G	8878
MIMAT0000103	M2G	10922
MIMAT0000103	M2G	26271
MIMAT0000103	M2G	27250
MIMAT0000103	M2G	51277
MIMAT0000103	M2G	57169
MIMAT0000103	M2G	64859
MIMAT0000103	M2G	79791
MIMAT0000103	M2G	140885
MIMAT0000103	M2G	201475
MIMAT0000104	M2G	102
MIMAT0000104	M2G	405
MIMAT0000104	M2G	1024
MIMAT0000104	M2G	1558
MIMAT0000104	M2G	1612
MIMAT0000104	M2G	1869
MIMAT0000104	M2G	3159
MIMAT0000104	M2G	4853
MIMAT0000104	M2G	4988
MIMAT0000104	M2G	5324
MIMAT0000104	M2G	5581
MIMAT0000104	M2G	8851
MIMAT0000104	M2G	9314
MIMAT0000104	M2G	23405
MIMAT0000104	M2G	23512
MIMAT0000222	M2G	93
MIMAT0000222	M2G	1719
MIMAT0000222	M2G	2920
MIMAT0000222	M2G	3479
MIMAT0000222	M2G	3480
MIMAT0000222	M2G	4193
MIMAT0000222	M2G	5925
MIMAT0000222	M2G	6935
MIMAT0000222	M2G	7298
MIMAT0000222	M2G	9839
MIMAT0000222	M2G	23405
MIMAT0000222	M2G	65125
MIMAT0000226	M2G	571
MIMAT0000226	M2G	1027
MIMAT0000226	M2G	1277
MIMAT0000226	M2G	1281
MIMAT0000226	M2G	3202
MIMAT0000226	M2G	3218
MIMAT0000226	M2G	3852
MIMAT0000226	M2G	4792
MIMAT0000226	M2G	6280
MIMAT0000226	M2G	6702
MIMAT0000227	M2G	1500
MIMAT0000227	M2G	3606
MIMAT0000227	M2G	11334
MIMAT0000228	M2G	4233
MIMAT0000228	M2G	4261
MIMAT0000228	M2G	5087
MIMAT0000228	M2G	7415
MIMAT0000228	M2G	10232
MIMAT0000228	M2G	79444
MIMAT0000228	M2G	79811
MIMAT0000231	M2G	241
MIMAT0000231	M2G	558
MIMAT0000231	M2G	780
MIMAT0000231	M2G	1213
MIMAT0000231	M2G	2113
MIMAT0000231	M2G	3309
MIMAT0000231	M2G	3551
MIMAT0000231	M2G	4089
MIMAT0000231	M2G	4363
MIMAT0000231	M2G	5420
MIMAT0000231	M2G	6480
MIMAT0000231	M2G	6595
MIMAT0000231	M2G	9935
MIMAT0000231	M2G	143384
MIMAT0000232	M2G	960
MIMAT0000232	M2G	1462
MIMAT0000232	M2G	1788
MIMAT0000232	M2G	2335
MIMAT0000232	M2G	2475
MIMAT0000232	M2G	3082
MIMAT0000232	M2G	3855
MIMAT0000232	M2G	5743
MIMAT0000232	M2G	5925
MIMAT0000232	M2G	6595
MIMAT0000232	M2G	79811
MIMAT0000241	M2G	9969
MIMAT0000242	M2G	324
MIMAT0000242	M2G	596
MIMAT0000242	M2G	6659
MIMAT0000242	M2G	6667
MIMAT0000242	M2G	7415
MIMAT0000242	M2G	23261
MIMAT0000242	M2G	192669
MIMAT0000243	M2G	90
MIMAT0000243	M2G	596
MIMAT0000243	M2G	887
MIMAT0000243	M2G	1027
MIMAT0000243	M2G	1786
MIMAT0000243	M2G	1789
MIMAT0000243	M2G	2034
MIMAT0000243	M2G	3064
MIMAT0000243	M2G	3678
MIMAT0000243	M2G	3696
MIMAT0000243	M2G	4233
MIMAT0000243	M2G	5054
MIMAT0000243	M2G	5728
MIMAT0000243	M2G	6093
MIMAT0000243	M2G	7410
MIMAT0000243	M2G	7480
MIMAT0000243	M2G	8856
MIMAT0000243	M2G	51547
MIMAT0000243	M2G	55832
MIMAT0000243	M2G	57326
MIMAT0000243	M2G	60436
MIMAT0000243	M2G	79811
MIMAT0000244	M2G	90
MIMAT0000244	M2G	2776
MIMAT0000244	M2G	3845
MIMAT0000244	M2G	4547
MIMAT0000244	M2G	5054
MIMAT0000244	M2G	6615
MIMAT0000244	M2G	7329
MIMAT0000244	M2G	7534
MIMAT0000244	M2G	9112
MIMAT0000245	M2G	2146
MIMAT0000245	M2G	2589
MIMAT0000245	M2G	2776
MIMAT0000245	M2G	3309
MIMAT0000245	M2G	6615
MIMAT0000245	M2G	7157
MIMAT0000245	M2G	8651
MIMAT0000245	M2G	8678
MIMAT0000245	M2G	10371
MIMAT0000245	M2G	51809
MIMAT0000250	M2G	2308
MIMAT0000250	M2G	2353
MIMAT0000250	M2G	3480
MIMAT0000250	M2G	4170
MIMAT0000250	M2G	5908
MIMAT0000250	M2G	7852
MIMAT0000250	M2G	10098
MIMAT0000251	M2G	7422
MIMAT0000252	M2G	596
MIMAT0000252	M2G	2475
MIMAT0000252	M2G	5058
MIMAT0000252	M2G	5293
MIMAT0000252	M2G	5747
MIMAT0000252	M2G	6198
MIMAT0000252	M2G	6622
MIMAT0000252	M2G	7422
MIMAT0000252	M2G	8013
MIMAT0000252	M2G	8503
MIMAT0000252	M2G	9314
MIMAT0000252	M2G	10188
MIMAT0000252	M2G	10197
MIMAT0000252	M2G	387893
MIMAT0000253	M2G	4194
MIMAT0000253	M2G	6426
MIMAT0000253	M2G	6434
MIMAT0000253	M2G	7392
MIMAT0000253	M2G	8945
MIMAT0000253	M2G	9314
MIMAT0000253	M2G	64478
MIMAT0000254	M2G	999
MIMAT0000254	M2G	4763
MIMAT0000254	M2G	6426
MIMAT0000254	M2G	6434
MIMAT0000254	M2G	9314
MIMAT0000254	M2G	10553
MIMAT0000254	M2G	64478
MIMAT0000255	M2G	182
MIMAT0000255	M2G	369
MIMAT0000255	M2G	835
MIMAT0000255	M2G	896
MIMAT0000255	M2G	961
MIMAT0000255	M2G	1869
MIMAT0000255	M2G	2619
MIMAT0000255	M2G	3172
MIMAT0000255	M2G	3756
MIMAT0000255	M2G	3815
MIMAT0000255	M2G	3897
MIMAT0000255	M2G	4089
MIMAT0000255	M2G	4101
MIMAT0000255	M2G	4102
MIMAT0000255	M2G	4105
MIMAT0000255	M2G	4111
MIMAT0000255	M2G	4137
MIMAT0000255	M2G	4171
MIMAT0000255	M2G	4174
MIMAT0000255	M2G	4233
MIMAT0000255	M2G	4440
MIMAT0000255	M2G	4602
MIMAT0000255	M2G	4613
MIMAT0000255	M2G	4851
MIMAT0000255	M2G	4853
MIMAT0000255	M2G	5156
MIMAT0000255	M2G	5159
MIMAT0000255	M2G	5296
MIMAT0000255	M2G	5604
MIMAT0000255	M2G	7163
MIMAT0000255	M2G	7422
MIMAT0000255	M2G	7471
MIMAT0000255	M2G	7535
MIMAT0000255	M2G	8061
MIMAT0000255	M2G	8313
MIMAT0000255	M2G	28514
MIMAT0000255	M2G	51809
MIMAT0000255	M2G	79811
MIMAT0000255	M2G	80328
MIMAT0000255	M2G	100124700
MIMAT0000256	M2G	472
MIMAT0000256	M2G	1027
MIMAT0000256	M2G	1045
MIMAT0000256	M2G	1654
MIMAT0000256	M2G	2615
MIMAT0000256	M2G	2627
MIMAT0000256	M2G	3309
MIMAT0000256	M2G	3845
MIMAT0000256	M2G	5090
MIMAT0000256	M2G	5241
MIMAT0000256	M2G	5324
MIMAT0000256	M2G	5898
MIMAT0000256	M2G	5972
MIMAT0000256	M2G	6696
MIMAT0000256	M2G	7078
MIMAT0000256	M2G	8850
MIMAT0000256	M2G	9131
MIMAT0000256	M2G	9429
MIMAT0000256	M2G	9474
MIMAT0000256	M2G	10018
MIMAT0000256	M2G	11186
MIMAT0000256	M2G	28996
MIMAT0000256	M2G	51701
MIMAT0000256	M2G	54541
MIMAT0000257	M2G	472
MIMAT0000257	M2G	638
MIMAT0000257	M2G	1045
MIMAT0000257	M2G	1135
MIMAT0000257	M2G	1385
MIMAT0000257	M2G	1869
MIMAT0000257	M2G	2099
MIMAT0000257	M2G	2243
MIMAT0000257	M2G	2353
MIMAT0000257	M2G	2615
MIMAT0000257	M2G	2627
MIMAT0000257	M2G	2649
MIMAT0000257	M2G	4170
MIMAT0000257	M2G	4323
MIMAT0000257	M2G	5090
MIMAT0000257	M2G	5324
MIMAT0000257	M2G	7078
MIMAT0000257	M2G	8776
MIMAT0000257	M2G	8850
MIMAT0000257	M2G	10242
MIMAT0000257	M2G	10864
MIMAT0000257	M2G	27185
MIMAT0000257	M2G	27201
MIMAT0000257	M2G	51701
MIMAT0000257	M2G	219670
MIMAT0000258	M2G	1045
MIMAT0000258	M2G	2615
MIMAT0000258	M2G	2627
MIMAT0000258	M2G	3845
MIMAT0000258	M2G	4092
MIMAT0000258	M2G	4853
MIMAT0000258	M2G	4855
MIMAT0000258	M2G	51701
MIMAT0000259	M2G	112
MIMAT0000259	M2G	596
MIMAT0000259	M2G	894
MIMAT0000259	M2G	1385
MIMAT0000259	M2G	2017
MIMAT0000259	M2G	2295
MIMAT0000259	M2G	2308
MIMAT0000259	M2G	4089
MIMAT0000259	M2G	4286
MIMAT0000259	M2G	8434
MIMAT0000259	M2G	9788
MIMAT0000259	M2G	10135
MIMAT0000259	M2G	10397
MIMAT0000259	M2G	10672
MIMAT0000259	M2G	26575
MIMAT0000259	M2G	27250
MIMAT0000259	M2G	56849
MIMAT0000259	M2G	64101
MIMAT0000261	M2G	648
MIMAT0000261	M2G	1958
MIMAT0000261	M2G	7430
MIMAT0000261	M2G	27250
MIMAT0000262	M2G	1601
MIMAT0000262	M2G	7124
MIMAT0000262	M2G	10114
MIMAT0000262	M2G	64332
MIMAT0000262	M2G	80381
MIMAT0000263	M2G	1859
MIMAT0000263	M2G	2475
MIMAT0000263	M2G	3091
MIMAT0000263	M2G	4363
MIMAT0000263	M2G	6418
MIMAT0000263	M2G	6602
MIMAT0000263	M2G	8467
MIMAT0000264	M2G	25
MIMAT0000264	M2G	208
MIMAT0000264	M2G	332
MIMAT0000264	M2G	472
MIMAT0000264	M2G	599
MIMAT0000264	M2G	648
MIMAT0000264	M2G	860
MIMAT0000264	M2G	1749
MIMAT0000264	M2G	1871
MIMAT0000264	M2G	1909
MIMAT0000264	M2G	2070
MIMAT0000264	M2G	3576
MIMAT0000264	M2G	3659
MIMAT0000264	M2G	3927
MIMAT0000264	M2G	4089
MIMAT0000264	M2G	5578
MIMAT0000264	M2G	5901
MIMAT0000264	M2G	6091
MIMAT0000264	M2G	6591
MIMAT0000264	M2G	6714
MIMAT0000264	M2G	7422
MIMAT0000264	M2G	7707
MIMAT0000264	M2G	8626
MIMAT0000264	M2G	9021
MIMAT0000264	M2G	9839
MIMAT0000264	M2G	79872
MIMAT0000265	M2G	59
MIMAT0000265	M2G	596
MIMAT0000265	M2G	999
MIMAT0000265	M2G	1386
MIMAT0000265	M2G	2048
MIMAT0000265	M2G	4089
MIMAT0000265	M2G	4170
MIMAT0000265	M2G	4915
MIMAT0000265	M2G	5781
MIMAT0000265	M2G	6591
MIMAT0000265	M2G	6659
MIMAT0000265	M2G	7068
MIMAT0000265	M2G	7430
MIMAT0000265	M2G	7431
MIMAT0000265	M2G	23411
MIMAT0000265	M2G	56998
MIMAT0000265	M2G	389692
MIMAT0000266	M2G	20
MIMAT0000266	M2G	596
MIMAT0000266	M2G	599
MIMAT0000266	M2G	604
MIMAT0000266	M2G	2180
MIMAT0000266	M2G	3149
MIMAT0000266	M2G	3190
MIMAT0000266	M2G	3636
MIMAT0000266	M2G	3678
MIMAT0000266	M2G	4035
MIMAT0000266	M2G	5469
MIMAT0000266	M2G	5581
MIMAT0000266	M2G	5728
MIMAT0000266	M2G	5797
MIMAT0000266	M2G	7422
MIMAT0000266	M2G	7525
MIMAT0000266	M2G	8313
MIMAT0000266	M2G	9839
MIMAT0000266	M2G	23461
MIMAT0000266	M2G	112398
MIMAT0000267	M2G	701
MIMAT0000267	M2G	899
MIMAT0000267	M2G	994
MIMAT0000267	M2G	1871
MIMAT0000267	M2G	1960
MIMAT0000267	M2G	3198
MIMAT0000267	M2G	4335
MIMAT0000267	M2G	4697
MIMAT0000267	M2G	4884
MIMAT0000267	M2G	5347
MIMAT0000267	M2G	5770
MIMAT0000267	M2G	5771
MIMAT0000267	M2G	5893
MIMAT0000267	M2G	9537
MIMAT0000267	M2G	9815
MIMAT0000267	M2G	9994
MIMAT0000267	M2G	23479
MIMAT0000267	M2G	53834
MIMAT0000267	M2G	58499
MIMAT0000267	M2G	81610
MIMAT0000267	M2G	81671
MIMAT0000267	M2G	150209
MIMAT0000268	M2G	3778
MIMAT0000268	M2G	7048
MIMAT0000268	M2G	10725
MIMAT0000268	M2G	23532
MIMAT0000268	M2G	26038
MIMAT0000269	M2G	2309
MIMAT0000269	M2G	3759
MIMAT0000269	M2G	4609
MIMAT0000269	M2G	5728
MIMAT0000269	M2G	5927
MIMAT0000269	M2G	6648
MIMAT0000269	M2G	8682
MIMAT0000269	M2G	51135
MIMAT0000270	M2G	79923
MIMAT0000271	M2G	599
MIMAT0000271	M2G	1490
MIMAT0000271	M2G	1499
MIMAT0000271	M2G	2146
MIMAT0000271	M2G	2260
MIMAT0000271	M2G	2936
MIMAT0000271	M2G	3064
MIMAT0000271	M2G	3068
MIMAT0000271	M2G	4057
MIMAT0000271	M2G	5447
MIMAT0000271	M2G	5599
MIMAT0000271	M2G	5716
MIMAT0000271	M2G	7329
MIMAT0000271	M2G	7494
MIMAT0000271	M2G	10018
MIMAT0000271	M2G	23705
MIMAT0000271	M2G	51147
MIMAT0000271	M2G	51809
MIMAT0000271	M2G	55723
MIMAT0000272	M2G	93
MIMAT0000272	M2G	1719
MIMAT0000272	M2G	2920
MIMAT0000272	M2G	3479
MIMAT0000272	M2G	3480
MIMAT0000272	M2G	4193
MIMAT0000272	M2G	5925
MIMAT0000272	M2G	7298
MIMAT0000272	M2G	9839
MIMAT0000272	M2G	65125
MIMAT0000273	M2G	960
MIMAT0000273	M2G	998
MIMAT0000273	M2G	23705
MIMAT0000274	M2G	3162
MIMAT0000275	M2G	648
MIMAT0000275	M2G	1021
MIMAT0000275	M2G	1277
MIMAT0000275	M2G	3551
MIMAT0000275	M2G	3914
MIMAT0000275	M2G	5156
MIMAT0000275	M2G	5335
MIMAT0000275	M2G	5979
MIMAT0000275	M2G	6091
MIMAT0000275	M2G	6667
MIMAT0000275	M2G	79727
MIMAT0000275	M2G	81552
MIMAT0000275	M2G	253260
MIMAT0000276	M2G	1956
MIMAT0000276	M2G	2719
MIMAT0000278	M2G	2099
MIMAT0000278	M2G	2113
MIMAT0000278	M2G	2114
MIMAT0000278	M2G	2309
MIMAT0000278	M2G	2353
MIMAT0000278	M2G	3215
MIMAT0000278	M2G	3383
MIMAT0000278	M2G	5058
MIMAT0000278	M2G	5295
MIMAT0000278	M2G	5728
MIMAT0000278	M2G	7036
MIMAT0000278	M2G	7078
MIMAT0000278	M2G	7124
MIMAT0000278	M2G	9077
MIMAT0000278	M2G	23405
MIMAT0000278	M2G	27113
MIMAT0000278	M2G	51094
MIMAT0000278	M2G	90427
MIMAT0000279	M2G	2099
MIMAT0000279	M2G	2309
MIMAT0000279	M2G	2353
MIMAT0000279	M2G	3383
MIMAT0000279	M2G	4312
MIMAT0000279	M2G	5728
MIMAT0000279	M2G	6648
MIMAT0000279	M2G	6776
MIMAT0000279	M2G	6868
MIMAT0000279	M2G	7078
MIMAT0000279	M2G	9077
MIMAT0000279	M2G	23405
MIMAT0000279	M2G	51094
MIMAT0000280	M2G	388
MIMAT0000280	M2G	639
MIMAT0000280	M2G	996
MIMAT0000280	M2G	1080
MIMAT0000280	M2G	1528
MIMAT0000280	M2G	1869
MIMAT0000280	M2G	2308
MIMAT0000280	M2G	2309
MIMAT0000280	M2G	3480
MIMAT0000280	M2G	3925
MIMAT0000280	M2G	5243
MIMAT0000280	M2G	6667
MIMAT0000280	M2G	7184
MIMAT0000280	M2G	9048
MIMAT0000280	M2G	10622
MIMAT0000280	M2G	23136
MIMAT0000280	M2G	55294
MIMAT0000281	M2G	998
MIMAT0000281	M2G	1026
MIMAT0000281	M2G	1733
MIMAT0000281	M2G	1909
MIMAT0000281	M2G	2070
MIMAT0000281	M2G	3236
MIMAT0000281	M2G	4089
MIMAT0000281	M2G	5519
MIMAT0000281	M2G	5655
MIMAT0000281	M2G	7852
MIMAT0000281	M2G	8539
MIMAT0000281	M2G	8932
MIMAT0000281	M2G	23035
MIMAT0000281	M2G	23239
MIMAT0000318	M2G	390
MIMAT0000318	M2G	473
MIMAT0000318	M2G	1788
MIMAT0000318	M2G	1789
MIMAT0000318	M2G	1871
MIMAT0000318	M2G	2113
MIMAT0000318	M2G	3077
MIMAT0000318	M2G	4015
MIMAT0000318	M2G	4602
MIMAT0000318	M2G	4851
MIMAT0000318	M2G	5300
MIMAT0000318	M2G	5865
MIMAT0000318	M2G	6667
MIMAT0000318	M2G	9134
MIMAT0000318	M2G	9314
MIMAT0000318	M2G	9475
MIMAT0000318	M2G	9782
MIMAT0000318	M2G	10395
MIMAT0000318	M2G	10484
MIMAT0000318	M2G	10810
MIMAT0000318	M2G	22931
MIMAT0000318	M2G	23011
MIMAT0000318	M2G	23512
MIMAT0000318	M2G	51715
MIMAT0000318	M2G	55074
MIMAT0000318	M2G	168400
MIMAT0000318	M2G	220988
MIMAT0000414	M2G	355
MIMAT0000414	M2G	598
MIMAT0000414	M2G	836
MIMAT0000414	M2G	1278
MIMAT0000414	M2G	132864
MIMAT0000415	M2G	429
MIMAT0000415	M2G	966
MIMAT0000415	M2G	1154
MIMAT0000415	M2G	2099
MIMAT0000415	M2G	7099
MIMAT0000415	M2G	10857
MIMAT0000415	M2G	26523
MIMAT0000416	M2G	103
MIMAT0000416	M2G	627
MIMAT0000416	M2G	894
MIMAT0000416	M2G	1266
MIMAT0000416	M2G	1875
MIMAT0000416	M2G	1906
MIMAT0000416	M2G	2113
MIMAT0000416	M2G	2335
MIMAT0000416	M2G	2539
MIMAT0000416	M2G	2820
MIMAT0000416	M2G	3796
MIMAT0000416	M2G	4233
MIMAT0000416	M2G	4854
MIMAT0000416	M2G	4860
MIMAT0000416	M2G	5077
MIMAT0000416	M2G	5226
MIMAT0000416	M2G	5292
MIMAT0000416	M2G	5757
MIMAT0000416	M2G	6387
MIMAT0000416	M2G	7086
MIMAT0000416	M2G	7852
MIMAT0000416	M2G	8683
MIMAT0000416	M2G	27086
MIMAT0000416	M2G	55832
MIMAT0000416	M2G	57645
MIMAT0000416	M2G	79811
MIMAT0000416	M2G	113251
MIMAT0000417	M2G	898
MIMAT0000417	M2G	8434
MIMAT0000417	M2G	9988
MIMAT0000417	M2G	23512
MIMAT0000417	M2G	25829
MIMAT0000418	M2G	208
MIMAT0000418	M2G	302
MIMAT0000418	M2G	1073
MIMAT0000418	M2G	2185
MIMAT0000418	M2G	3985
MIMAT0000418	M2G	4214
MIMAT0000418	M2G	4233
MIMAT0000418	M2G	5062
MIMAT0000418	M2G	5328
MIMAT0000418	M2G	5567
MIMAT0000418	M2G	5728
MIMAT0000418	M2G	6387
MIMAT0000418	M2G	6714
MIMAT0000418	M2G	6935
MIMAT0000418	M2G	7048
MIMAT0000418	M2G	7428
MIMAT0000418	M2G	8324
MIMAT0000418	M2G	8503
MIMAT0000418	M2G	9459
MIMAT0000418	M2G	22800
MIMAT0000418	M2G	79811
MIMAT0000419	M2G	904
MIMAT0000419	M2G	1576
MIMAT0000419	M2G	1806
MIMAT0000419	M2G	1909
MIMAT0000419	M2G	2070
MIMAT0000419	M2G	4322
MIMAT0000419	M2G	4601
MIMAT0000419	M2G	5468
MIMAT0000419	M2G	5979
MIMAT0000419	M2G	6768
MIMAT0000419	M2G	7421
MIMAT0000419	M2G	7424
MIMAT0000419	M2G	8570
MIMAT0000420	M2G	604
MIMAT0000420	M2G	2589
MIMAT0000420	M2G	2776
MIMAT0000420	M2G	5159
MIMAT0000420	M2G	6615
MIMAT0000420	M2G	8651
MIMAT0000420	M2G	9134
MIMAT0000420	M2G	10371
MIMAT0000420	M2G	51809
MIMAT0000421	M2G	102
MIMAT0000421	M2G	226
MIMAT0000421	M2G	387
MIMAT0000421	M2G	599
MIMAT0000421	M2G	1523
MIMAT0000421	M2G	1581
MIMAT0000421	M2G	3480
MIMAT0000421	M2G	3915
MIMAT0000421	M2G	4139
MIMAT0000421	M2G	4215
MIMAT0000421	M2G	5294
MIMAT0000421	M2G	5315
MIMAT0000421	M2G	5885
MIMAT0000421	M2G	6868
MIMAT0000421	M2G	7001
MIMAT0000421	M2G	7471
MIMAT0000421	M2G	7786
MIMAT0000421	M2G	8575
MIMAT0000421	M2G	9908
MIMAT0000421	M2G	10000
MIMAT0000421	M2G	10451
MIMAT0000421	M2G	10664
MIMAT0000421	M2G	22999
MIMAT0000421	M2G	25932
MIMAT0000421	M2G	51251
MIMAT0000421	M2G	57446
MIMAT0000421	M2G	81573
MIMAT0000421	M2G	92579
MIMAT0000421	M2G	132789
MIMAT0000422	M2G	196
MIMAT0000422	M2G	284
MIMAT0000422	M2G	367
MIMAT0000422	M2G	391
MIMAT0000422	M2G	894
MIMAT0000422	M2G	977
MIMAT0000422	M2G	1019
MIMAT0000422	M2G	1021
MIMAT0000422	M2G	1490
MIMAT0000422	M2G	3675
MIMAT0000422	M2G	3688
MIMAT0000422	M2G	4286
MIMAT0000422	M2G	4306
MIMAT0000422	M2G	4893
MIMAT0000422	M2G	5725
MIMAT0000422	M2G	6093
MIMAT0000422	M2G	6591
MIMAT0000422	M2G	6654
MIMAT0000422	M2G	6774
MIMAT0000422	M2G	8826
MIMAT0000422	M2G	8877
MIMAT0000422	M2G	9097
MIMAT0000422	M2G	10211
MIMAT0000422	M2G	10848
MIMAT0000422	M2G	23261
MIMAT0000422	M2G	64332
MIMAT0000422	M2G	64754
MIMAT0000422	M2G	283635
MIMAT0000422	M2G	415116
MIMAT0000423	M2G	324
MIMAT0000423	M2G	578
MIMAT0000423	M2G	596
MIMAT0000423	M2G	599
MIMAT0000423	M2G	639
MIMAT0000423	M2G	1432
MIMAT0000423	M2G	1457
MIMAT0000423	M2G	1870
MIMAT0000423	M2G	1955
MIMAT0000423	M2G	2028
MIMAT0000423	M2G	2056
MIMAT0000423	M2G	2057
MIMAT0000423	M2G	2065
MIMAT0000423	M2G	2113
MIMAT0000423	M2G	2263
MIMAT0000423	M2G	3064
MIMAT0000423	M2G	3099
MIMAT0000423	M2G	3570
MIMAT0000423	M2G	3662
MIMAT0000423	M2G	3817
MIMAT0000423	M2G	3976
MIMAT0000423	M2G	4170
MIMAT0000423	M2G	4322
MIMAT0000423	M2G	4661
MIMAT0000423	M2G	4916
MIMAT0000423	M2G	5228
MIMAT0000423	M2G	5293
MIMAT0000423	M2G	5499
MIMAT0000423	M2G	6608
MIMAT0000423	M2G	6774
MIMAT0000423	M2G	7124
MIMAT0000423	M2G	7128
MIMAT0000423	M2G	7157
MIMAT0000423	M2G	7187
MIMAT0000423	M2G	7421
MIMAT0000423	M2G	8379
MIMAT0000423	M2G	8575
MIMAT0000423	M2G	9507
MIMAT0000423	M2G	10620
MIMAT0000423	M2G	10763
MIMAT0000423	M2G	11253
MIMAT0000423	M2G	27113
MIMAT0000423	M2G	28511
MIMAT0000423	M2G	51199
MIMAT0000423	M2G	51499
MIMAT0000423	M2G	51547
MIMAT0000423	M2G	54619
MIMAT0000423	M2G	55544
MIMAT0000423	M2G	57491
MIMAT0000423	M2G	79370
MIMAT0000423	M2G	79727
MIMAT0000423	M2G	83596
MIMAT0000423	M2G	90427
MIMAT0000423	M2G	90627
MIMAT0000423	M2G	94241
MIMAT0000423	M2G	203245
MIMAT0000423	M2G	389421
MIMAT0000424	M2G	19
MIMAT0000424	M2G	581
MIMAT0000424	M2G	648
MIMAT0000424	M2G	1435
MIMAT0000424	M2G	1871
MIMAT0000424	M2G	1875
MIMAT0000424	M2G	1956
MIMAT0000424	M2G	2047
MIMAT0000424	M2G	2048
MIMAT0000424	M2G	4440
MIMAT0000424	M2G	5728
MIMAT0000424	M2G	5976
MIMAT0000424	M2G	5979
MIMAT0000424	M2G	6198
MIMAT0000424	M2G	6256
MIMAT0000424	M2G	6615
MIMAT0000424	M2G	7465
MIMAT0000424	M2G	9314
MIMAT0000424	M2G	9619
MIMAT0000424	M2G	22794
MIMAT0000424	M2G	79727
MIMAT0000424	M2G	79923
[truncated: 8,047 more rows]

## Sheet: TarBase_High confidence
miRNA-MIMAT ID	entrez_id		Experiments:	Reporter Gene
MIMAT0000062	4771			Northern Blot
MIMAT0000062	131405			Western Blot
MIMAT0000063	595			qPCR
MIMAT0000063	79727
MIMAT0000063	136319
MIMAT0000064	10980
MIMAT0000064	131405
MIMAT0000065	3596
MIMAT0000066	4613
MIMAT0000066	8243
MIMAT0000067	595
MIMAT0000067	1026
MIMAT0000067	3596
MIMAT0000067	4609
MIMAT0000067	7038
MIMAT0000068	596
MIMAT0000068	8788
MIMAT0000068	9988
MIMAT0000069	402
MIMAT0000069	596
MIMAT0000069	51673
MIMAT0000070	1026
MIMAT0000070	1869
MIMAT0000070	8202
MIMAT0000070	26959
MIMAT0000073	1808
MIMAT0000073	4613
MIMAT0000073	5728
MIMAT0000073	9525
MIMAT0000073	51552
MIMAT0000074	4613
MIMAT0000075	1026
MIMAT0000075	1869
MIMAT0000075	7048
MIMAT0000075	7251
MIMAT0000075	94134
MIMAT0000076	1956
MIMAT0000076	4318
MIMAT0000076	5268
MIMAT0000076	5728
MIMAT0000076	6774
MIMAT0000076	7048
MIMAT0000076	7078
MIMAT0000076	7168
MIMAT0000076	7422
MIMAT0000076	8099
MIMAT0000076	8434
MIMAT0000076	27250
MIMAT0000077	6667
MIMAT0000078	6387
MIMAT0000078	79969
MIMAT0000079	114798
MIMAT0000080	91
MIMAT0000080	672
MIMAT0000080	890
MIMAT0000080	947
MIMAT0000080	983
MIMAT0000080	1019
MIMAT0000080	1029
MIMAT0000080	1111
MIMAT0000080	1432
MIMAT0000080	1719
MIMAT0000080	1869
MIMAT0000080	1870
MIMAT0000080	1871
MIMAT0000080	2237
MIMAT0000080	3014
MIMAT0000080	4173
MIMAT0000080	4609
MIMAT0000080	4851
MIMAT0000080	5111
MIMAT0000080	6241
MIMAT0000080	7150
MIMAT0000080	7316
MIMAT0000080	8675
MIMAT0000080	8864
MIMAT0000080	9212
MIMAT0000080	10537
MIMAT0000080	55388
MIMAT0000080	55748
MIMAT0000080	57693
MIMAT0000080	83596
MIMAT0000080	114785
MIMAT0000080	373863
MIMAT0000082	2146
MIMAT0000082	4086
MIMAT0000082	5324
MIMAT0000083	5743
MIMAT0000084	5077
MIMAT0000084	6667
MIMAT0000084	6670
MIMAT0000084	6671
MIMAT0000084	65986
MIMAT0000086	1021
MIMAT0000086	1788
MIMAT0000086	1789
MIMAT0000086	4613
MIMAT0000086	5728
MIMAT0000086	23621
MIMAT0000087	860
MIMAT0000087	8678
MIMAT0000088	1021
MIMAT0000088	3491
MIMAT0000088	7057
MIMAT0000088	7846
MIMAT0000088	9057
MIMAT0000088	23670
MIMAT0000088	55591
MIMAT0000088	80335
MIMAT0000094	6642
MIMAT0000095	3845
MIMAT0000096	3596
MIMAT0000096	8091
MIMAT0000096	122809
MIMAT0000097	2261
MIMAT0000099	506
MIMAT0000099	2146
MIMAT0000099	4170
MIMAT0000099	4211
MIMAT0000099	4613
MIMAT0000100	1021
MIMAT0000100	1277
MIMAT0000100	1788
MIMAT0000100	1789
MIMAT0000100	2896
MIMAT0000100	4170
MIMAT0000100	4613
MIMAT0000100	5728
MIMAT0000100	8115
MIMAT0000103	1026
MIMAT0000103	5925
MIMAT0000103	29116
MIMAT0000103	51742
MIMAT0000104	1021
MIMAT0000104	2896
MIMAT0000104	4774
MIMAT0000104	23621
MIMAT0000222	596
MIMAT0000222	2071
MIMAT0000222	3206
MIMAT0000222	3269
MIMAT0000222	4085
MIMAT0000222	5292
MIMAT0000222	6598
MIMAT0000222	8065
MIMAT0000222	8317
MIMAT0000222	9231
MIMAT0000222	29127
MIMAT0000222	51514
MIMAT0000222	55388
MIMAT0000222	79003
MIMAT0000222	84823
MIMAT0000222	84950
MIMAT0000226	301
MIMAT0000226	3224
MIMAT0000231	4233
MIMAT0000231	5601
MIMAT0000232	4233
MIMAT0000232	5594
MIMAT0000243	994
MIMAT0000243	9252
MIMAT0000245	860
MIMAT0000245	2771
MIMAT0000250	3206
MIMAT0000252	1956
MIMAT0000252	3480
MIMAT0000252	5894
MIMAT0000252	8660
MIMAT0000253	3198
MIMAT0000253	6885
MIMAT0000254	3236
MIMAT0000255	558
MIMAT0000255	595
MIMAT0000255	596
MIMAT0000255	960
MIMAT0000255	1019
MIMAT0000255	1021
MIMAT0000255	1031
MIMAT0000255	1871
MIMAT0000255	2180
MIMAT0000255	2182
MIMAT0000255	3065
MIMAT0000255	3939
MIMAT0000255	4609
MIMAT0000255	7528
MIMAT0000255	9219
MIMAT0000255	23411
MIMAT0000255	27086
MIMAT0000255	51176
MIMAT0000256	581
MIMAT0000256	596
MIMAT0000257	596
MIMAT0000257	2891
MIMAT0000257	7447
MIMAT0000257	8115
MIMAT0000258	596
MIMAT0000258	3558
MIMAT0000261	3688
MIMAT0000261	3796
MIMAT0000263	3918
MIMAT0000265	2296
MIMAT0000265	3206
MIMAT0000265	4211
MIMAT0000266	1869
MIMAT0000266	1875
MIMAT0000266	2065
MIMAT0000266	4067
MIMAT0000266	6714
MIMAT0000266	6935
MIMAT0000267	1944
MIMAT0000269	890
MIMAT0000269	891
MIMAT0000269	4204
MIMAT0000269	5925
MIMAT0000271	5606
MIMAT0000271	5728
MIMAT0000271	7157
MIMAT0000271	23380
MIMAT0000274	3845
MIMAT0000275	3927
MIMAT0000278	665
MIMAT0000278	1027
MIMAT0000278	1028
MIMAT0000278	1856
MIMAT0000278	3815
MIMAT0000278	4603
MIMAT0000278	9839
MIMAT0000278	27123
MIMAT0000278	29110
MIMAT0000278	54541
MIMAT0000278	58487
MIMAT0000279	1027
MIMAT0000279	1028
MIMAT0000279	3815
MIMAT0000279	5520
MIMAT0000280	4005
MIMAT0000280	4774
MIMAT0000281	642812
MIMAT0000318	3215
MIMAT0000318	5789
MIMAT0000318	6464
MIMAT0000318	6935
MIMAT0000318	8314
MIMAT0000318	8462
MIMAT0000318	9770
MIMAT0000318	22884
MIMAT0000318	23414
MIMAT0000318	27252
MIMAT0000318	54453
MIMAT0000318	55697
MIMAT0000318	55914
MIMAT0000318	63916
MIMAT0000318	83439
MIMAT0000414	3596
MIMAT0000414	8091
MIMAT0000414	10642
MIMAT0000415	3596
MIMAT0000416	610
MIMAT0000416	2697
MIMAT0000416	3759
MIMAT0000416	3927
MIMAT0000416	7114
MIMAT0000416	8407
MIMAT0000416	9464
MIMAT0000416	10021
MIMAT0000417	596
MIMAT0000418	4851
MIMAT0000419	1545
MIMAT0000419	4851
MIMAT0000419	5077
MIMAT0000419	5081
MIMAT0000421	581
MIMAT0000421	900
MIMAT0000421	1019
MIMAT0000421	6541
MIMAT0000422	2146
MIMAT0000422	3915
MIMAT0000422	6566
MIMAT0000422	6836
MIMAT0000422	8763
MIMAT0000422	8801
MIMAT0000422	8992
MIMAT0000422	9341
MIMAT0000422	9475
MIMAT0000422	10449
MIMAT0000422	10634
MIMAT0000422	27230
MIMAT0000422	55225
MIMAT0000422	58190
MIMAT0000422	60481
MIMAT0000422	84061
MIMAT0000422	136319
MIMAT0000422	157506
MIMAT0000423	1591
MIMAT0000423	1871
MIMAT0000423	2064
MIMAT0000423	4582
MIMAT0000424	3206
MIMAT0000425	1435
MIMAT0000425	3202
MIMAT0000425	4223
MIMAT0000425	6863
MIMAT0000425	9935
MIMAT0000426	890
MIMAT0000426	891
MIMAT0000426	5925
MIMAT0000427	1277
MIMAT0000427	2950
MIMAT0000427	3927
MIMAT0000427	4860
MIMAT0000427	6624
MIMAT0000427	8407
MIMAT0000429	998
MIMAT0000429	1487
MIMAT0000430	389
MIMAT0000430	1000
MIMAT0000430	2146
MIMAT0000430	4314
MIMAT0000430	5054
MIMAT0000430	6591
MIMAT0000430	7015
MIMAT0000430	7431
MIMAT0000430	9475
MIMAT0000430	9839
MIMAT0000430	23512
MIMAT0000430	26499
MIMAT0000432	1871
MIMAT0000432	3215
MIMAT0000432	5728
MIMAT0000432	5789
MIMAT0000432	6464
MIMAT0000432	6935
MIMAT0000432	8019
MIMAT0000432	8314
MIMAT0000432	8462
MIMAT0000432	9575
MIMAT0000432	9770
MIMAT0000432	22884
MIMAT0000432	27252
MIMAT0000432	51271
MIMAT0000432	54453
MIMAT0000432	55697
MIMAT0000432	55914
MIMAT0000432	63916
MIMAT0000432	83439
MIMAT0000434	8842
MIMAT0000435	596
MIMAT0000435	5598
MIMAT0000437	164
MIMAT0000437	218
MIMAT0000437	251
MIMAT0000437	780
MIMAT0000437	865
MIMAT0000437	2764
MIMAT0000437	3667
MIMAT0000437	4232
MIMAT0000437	4312
MIMAT0000437	4321
MIMAT0000437	4323
MIMAT0000437	4582
MIMAT0000437	4697
MIMAT0000437	5281
MIMAT0000437	5420
MIMAT0000437	5530
MIMAT0000437	5608
MIMAT0000437	6092
MIMAT0000437	6242
MIMAT0000437	6596
MIMAT0000437	6624
MIMAT0000437	6657
MIMAT0000437	7105
MIMAT0000437	7170
MIMAT0000437	7525
MIMAT0000437	8073
MIMAT0000437	8508
MIMAT0000437	9314
MIMAT0000437	9685
MIMAT0000437	10447
MIMAT0000437	10550
MIMAT0000437	11313
MIMAT0000437	23075
MIMAT0000437	50848
MIMAT0000437	51107
MIMAT0000437	56674
MIMAT0000437	57016
MIMAT0000437	57447
MIMAT0000437	58489
MIMAT0000437	58527
MIMAT0000437	64419
MIMAT0000437	79960
MIMAT0000437	83881
MIMAT0000437	83999
MIMAT0000437	84984
MIMAT0000437	124808
MIMAT0000437	160140
MIMAT0000437	256987
MIMAT0000437	404636
MIMAT0000438	1786
MIMAT0000439	596
MIMAT0000441	947
MIMAT0000441	999
MIMAT0000441	3925
MIMAT0000441	4790
MIMAT0000441	23411
MIMAT0000441	23621
MIMAT0000441	25978
MIMAT0000443	947
MIMAT0000443	2064
MIMAT0000443	2065
MIMAT0000444	85414
MIMAT0000445	5241
MIMAT0000445	5296
MIMAT0000445	7412
MIMAT0000445	7422
MIMAT0000445	10043
MIMAT0000445	51162
MIMAT0000449	1956
MIMAT0000449	3654
MIMAT0000449	7097
MIMAT0000449	7189
MIMAT0000451	4602
MIMAT0000458	23239
MIMAT0000461	1021
MIMAT0000461	1871
MIMAT0000462	2099
MIMAT0000462	2697
MIMAT0000462	6863
MIMAT0000462	7402
MIMAT0000462	11167
MIMAT0000617	3215
MIMAT0000617	5783
MIMAT0000617	5789
MIMAT0000617	6464
MIMAT0000617	6935
MIMAT0000617	8314
MIMAT0000617	8462
MIMAT0000617	8487
MIMAT0000617	9770
MIMAT0000617	22884
MIMAT0000617	27252
MIMAT0000617	54453
MIMAT0000617	55697
MIMAT0000617	55914
MIMAT0000617	63916
MIMAT0000617	83439
MIMAT0000646	185
MIMAT0000646	317
MIMAT0000646	571
MIMAT0000646	948
MIMAT0000646	968
MIMAT0000646	1452
MIMAT0000646	1870
MIMAT0000646	1912
MIMAT0000646	2113
MIMAT0000646	2321
MIMAT0000646	2628
MIMAT0000646	2778
MIMAT0000646	2824
MIMAT0000646	3097
MIMAT0000646	3383
MIMAT0000646	3720
MIMAT0000646	4087
MIMAT0000646	4205
MIMAT0000646	4294
MIMAT0000646	4615
MIMAT0000646	4677
MIMAT0000646	5062
MIMAT0000646	5101
MIMAT0000646	5573
MIMAT0000646	5586
MIMAT0000646	6239
MIMAT0000646	6597
MIMAT0000646	6688
MIMAT0000646	7091
MIMAT0000646	7412
MIMAT0000646	7465
MIMAT0000646	7576
MIMAT0000646	8301
MIMAT0000646	9020
MIMAT0000646	9319
MIMAT0000646	9534
MIMAT0000646	9665
MIMAT0000646	9678
MIMAT0000646	9693
MIMAT0000646	9782
MIMAT0000646	10793
MIMAT0000646	22834
MIMAT0000646	22841
MIMAT0000646	22876
MIMAT0000646	22906
MIMAT0000646	23059
MIMAT0000646	23107
MIMAT0000646	23118
MIMAT0000646	23286
MIMAT0000646	23389
MIMAT0000646	23404
MIMAT0000646	23515
MIMAT0000646	23589
MIMAT0000646	23641
MIMAT0000646	23660
MIMAT0000646	25948
MIMAT0000646	26065
MIMAT0000646	26512
MIMAT0000646	26959
MIMAT0000646	27097
MIMAT0000646	27143
MIMAT0000646	27250
MIMAT0000646	29074
MIMAT0000646	29979
MIMAT0000646	51088
MIMAT0000646	51134
MIMAT0000646	51161
MIMAT0000646	53346
MIMAT0000646	54622
MIMAT0000646	54838
MIMAT0000646	54904
MIMAT0000646	55070
MIMAT0000646	55208
MIMAT0000646	55379
MIMAT0000646	55540
MIMAT0000646	55791
MIMAT0000646	55796
MIMAT0000646	57019
MIMAT0000646	57020
MIMAT0000646	57533
MIMAT0000646	57617
MIMAT0000646	64398
MIMAT0000646	79048
MIMAT0000646	79665
MIMAT0000646	79685
MIMAT0000646	81619
MIMAT0000646	84071
MIMAT0000646	84433
MIMAT0000646	84515
MIMAT0000646	84930
MIMAT0000646	94241
MIMAT0000646	95681
MIMAT0000646	113612
MIMAT0000646	119504
MIMAT0000646	139231
MIMAT0000646	157769
MIMAT0000646	192670
MIMAT0000646	196528
MIMAT0000646	222484
MIMAT0000646	254251
MIMAT0000680	1026
MIMAT0000681	1021
MIMAT0000681	1277
MIMAT0000681	1278
MIMAT0000681	1281
MIMAT0000681	1282
MIMAT0000681	1284
MIMAT0000681	1306
MIMAT0000681	1788
MIMAT0000681	1789
MIMAT0000681	3915
MIMAT0000681	4613
MIMAT0000681	6678
MIMAT0000681	6996
MIMAT0000681	23621
MIMAT0000682	1499
MIMAT0000682	3215
MIMAT0000682	5789
MIMAT0000682	6464
MIMAT0000682	6935
MIMAT0000682	8314
MIMAT0000682	8462
MIMAT0000682	8487
MIMAT0000682	9770
MIMAT0000682	9839
MIMAT0000682	22884
MIMAT0000682	23414
MIMAT0000682	27252
MIMAT0000682	54453
MIMAT0000682	55697
MIMAT0000682	55914
MIMAT0000682	63916
MIMAT0000682	83439
MIMAT0000710	3569
MIMAT0000720	130399
MIMAT0000724	1026
MIMAT0000724	26524
MIMAT0000726	26524
MIMAT0000728	142
MIMAT0000728	387
MIMAT0000728	596
MIMAT0000728	708
MIMAT0000728	836
MIMAT0000728	998
MIMAT0000728	1742
MIMAT0000728	3688
MIMAT0000728	3717
MIMAT0000728	3785
MIMAT0000728	4684
MIMAT0000728	5163
MIMAT0000728	5610
MIMAT0000728	7398
MIMAT0000728	7534
MIMAT0000728	10890
MIMAT0000728	23484
MIMAT0000728	51719
MIMAT0000728	79602
MIMAT0000728	136319
MIMAT0000728	387893
MIMAT0000729	6566
MIMAT0000729	7272
MIMAT0000729	9295
MIMAT0000729	130399
MIMAT0000732	11334
MIMAT0000732	51684
MIMAT0000752	960
MIMAT0000752	3014
MIMAT0000752	9429
MIMAT0000756	928
MIMAT0000763	4318
MIMAT0000763	6608
MIMAT0000765	672
MIMAT0000765	3400
MIMAT0000765	3480
MIMAT0000765	6667
MIMAT0000770	610
MIMAT0000770	2078
MIMAT0000770	4233
MIMAT0000770	6624
MIMAT0000770	10021
MIMAT0000770	58155
MIMAT0001413	1026
MIMAT0001413	29116
MIMAT0001413	51742
MIMAT0001536	3215
MIMAT0001536	5789
MIMAT0001536	6464
MIMAT0001536	8314
MIMAT0001536	8462
MIMAT0001536	9770
MIMAT0001536	22884
MIMAT0001536	27252
MIMAT0001536	54453
MIMAT0001536	55697
MIMAT0001536	55914
MIMAT0001536	63916
MIMAT0001536	83439
MIMAT0001541	993
MIMAT0001541	1019
MIMAT0001541	1021
MIMAT0001541	4613
MIMAT0001621	1788
MIMAT0001621	1789
MIMAT0001621	2167
MIMAT0001631	51552
MIMAT0002172	130399
MIMAT0002807	598
MIMAT0002809	1956
MIMAT0002811	4613
MIMAT0002819	595
MIMAT0002819	1646
MIMAT0002819	6472
MIMAT0002819	7534
MIMAT0002821	596
MIMAT0002825	4179
MIMAT0002832	9429
MIMAT0002843	4179
MIMAT0002875	355
MIMAT0003223	2064
MIMAT0003273	4193
MIMAT0003273	7157
MIMAT0003299	581
MIMAT0003323	2064
MIMAT0003326	983
MIMAT0003327	993
MIMAT0003327	1021
MIMAT0003335	3482
MIMAT0003386	130399
MIMAT0004485	10980
MIMAT0004609	207
MIMAT0004609	1869

## Sheet: TarBase_Low confidence
miRNA-MIMAT ID	entrez_id		Experiments:	Proteomics
MIMAT0000063	31			MicroArray
MIMAT0000063	55			Sequencing
MIMAT0000063	178			Degradome-Seq
MIMAT0000063	353			Other
MIMAT0000063	372
MIMAT0000063	388
MIMAT0000063	391
MIMAT0000063	488
MIMAT0000063	535
MIMAT0000063	738
MIMAT0000063	771
MIMAT0000063	822
MIMAT0000063	1059
MIMAT0000063	1105
MIMAT0000063	1107
MIMAT0000063	1108
MIMAT0000063	1349
MIMAT0000063	1399
MIMAT0000063	1431
MIMAT0000063	1453
MIMAT0000063	1503
MIMAT0000063	1662
MIMAT0000063	1678
MIMAT0000063	1729
MIMAT0000063	1737
MIMAT0000063	1819
MIMAT0000063	1829
MIMAT0000063	1832
MIMAT0000063	1973
MIMAT0000063	1974
MIMAT0000063	1982
MIMAT0000063	2022
MIMAT0000063	2147
MIMAT0000063	2180
MIMAT0000063	2590
MIMAT0000063	2720
MIMAT0000063	2739
MIMAT0000063	2935
MIMAT0000063	2936
MIMAT0000063	2997
MIMAT0000063	2998
MIMAT0000063	3070
MIMAT0000063	3159
MIMAT0000063	3321
MIMAT0000063	3422
MIMAT0000063	3475
MIMAT0000063	3614
MIMAT0000063	3615
MIMAT0000063	3636
MIMAT0000063	3796
MIMAT0000063	3930
MIMAT0000063	3949
MIMAT0000063	4023
MIMAT0000063	4067
MIMAT0000063	4141
MIMAT0000063	4285
MIMAT0000063	4298
MIMAT0000063	4350
MIMAT0000063	4363
MIMAT0000063	4552
MIMAT0000063	4643
MIMAT0000063	4734
MIMAT0000063	4893
MIMAT0000063	4931
MIMAT0000063	5000
MIMAT0000063	5018
MIMAT0000063	5050
MIMAT0000063	5096
MIMAT0000063	5130
MIMAT0000063	5163
MIMAT0000063	5238
MIMAT0000063	5331
MIMAT0000063	5425
MIMAT0000063	5432
MIMAT0000063	5437
MIMAT0000063	5441
MIMAT0000063	5481
MIMAT0000063	5496
MIMAT0000063	5510
MIMAT0000063	5557
MIMAT0000063	5576
MIMAT0000063	5605
MIMAT0000063	5631
MIMAT0000063	5715
MIMAT0000063	5743
MIMAT0000063	5817
MIMAT0000063	5859
MIMAT0000063	5962
MIMAT0000063	5977
MIMAT0000063	6241
MIMAT0000063	6319
MIMAT0000063	6407
MIMAT0000063	6509
MIMAT0000063	6576
MIMAT0000063	6594
MIMAT0000063	6597
MIMAT0000063	6599
MIMAT0000063	6602
MIMAT0000063	6672
MIMAT0000063	6697
MIMAT0000063	6738
MIMAT0000063	6786
MIMAT0000063	6790
MIMAT0000063	6880
MIMAT0000063	6949
MIMAT0000063	7057
MIMAT0000063	7162
MIMAT0000063	7174
MIMAT0000063	7263
MIMAT0000063	7298
MIMAT0000063	7322
MIMAT0000063	7323
MIMAT0000063	7329
MIMAT0000063	7368
MIMAT0000063	7371
MIMAT0000063	7779
MIMAT0000063	7837
MIMAT0000063	7916
MIMAT0000063	7993
MIMAT0000063	8021
MIMAT0000063	8050
MIMAT0000063	8161
MIMAT0000063	8449
MIMAT0000063	8452
MIMAT0000063	8454
MIMAT0000063	8602
MIMAT0000063	8604
MIMAT0000063	8615
MIMAT0000063	8634
MIMAT0000063	8731
MIMAT0000063	8773
MIMAT0000063	8799
MIMAT0000063	8805
MIMAT0000063	8812
MIMAT0000063	8891
MIMAT0000063	9031
MIMAT0000063	9039
MIMAT0000063	9053
MIMAT0000063	9054
MIMAT0000063	9061
MIMAT0000063	9100
MIMAT0000063	9144
MIMAT0000063	9188
MIMAT0000063	9212
MIMAT0000063	9221
MIMAT0000063	9238
MIMAT0000063	9277
MIMAT0000063	9289
MIMAT0000063	9296
MIMAT0000063	9318
MIMAT0000063	9320
MIMAT0000063	9329
MIMAT0000063	9341
MIMAT0000063	9368
MIMAT0000063	9391
MIMAT0000063	9415
MIMAT0000063	9468
MIMAT0000063	9521
MIMAT0000063	9522
MIMAT0000063	9529
MIMAT0000063	9631
MIMAT0000063	9653
MIMAT0000063	9698
MIMAT0000063	9805
MIMAT0000063	9810
MIMAT0000063	9877
MIMAT0000063	9883
MIMAT0000063	9898
MIMAT0000063	9904
MIMAT0000063	9919
MIMAT0000063	9926
MIMAT0000063	9958
MIMAT0000063	10036
MIMAT0000063	10101
MIMAT0000063	10162
MIMAT0000063	10165
MIMAT0000063	10195
MIMAT0000063	10197
MIMAT0000063	10201
MIMAT0000063	10241
MIMAT0000063	10270
MIMAT0000063	10280
MIMAT0000063	10327
MIMAT0000063	10352
MIMAT0000063	10412
MIMAT0000063	10423
MIMAT0000063	10483
MIMAT0000063	10526
MIMAT0000063	10557
MIMAT0000063	10642
MIMAT0000063	10643
MIMAT0000063	10644
MIMAT0000063	10785
MIMAT0000063	10844
MIMAT0000063	10845
MIMAT0000063	10857
MIMAT0000063	10940
MIMAT0000063	10973
MIMAT0000063	11001
MIMAT0000063	11157
MIMAT0000063	11177
MIMAT0000063	11235
MIMAT0000063	11243
MIMAT0000063	11266
MIMAT0000063	22820
MIMAT0000063	22862
MIMAT0000063	22984
MIMAT0000063	23029
MIMAT0000063	23039
MIMAT0000063	23076
MIMAT0000063	23078
MIMAT0000063	23085
MIMAT0000063	23170
MIMAT0000063	23192
MIMAT0000063	23277
MIMAT0000063	23339
MIMAT0000063	23345
MIMAT0000063	23378
MIMAT0000063	23456
MIMAT0000063	23478
MIMAT0000063	23543
MIMAT0000063	23589
MIMAT0000063	23609
MIMAT0000063	23647
MIMAT0000063	23670
MIMAT0000063	23682
MIMAT0000063	24138
MIMAT0000063	25782
MIMAT0000063	25836
MIMAT0000063	25885
MIMAT0000063	25896
MIMAT0000063	25909
MIMAT0000063	25929
MIMAT0000063	26024
MIMAT0000063	26052
MIMAT0000063	26130
MIMAT0000063	26136
MIMAT0000063	26292
MIMAT0000063	26520
MIMAT0000063	26953
MIMAT0000063	26995
MIMAT0000063	27243
MIMAT0000063	27349
MIMAT0000063	27430
MIMAT0000063	28969
MIMAT0000063	29099
MIMAT0000063	29128
MIMAT0000063	29780
MIMAT0000063	29894
MIMAT0000063	29957
MIMAT0000063	29997
MIMAT0000063	30001
MIMAT0000063	30844
MIMAT0000063	50999
MIMAT0000063	51095
MIMAT0000063	51100
MIMAT0000063	51236
MIMAT0000063	51290
MIMAT0000063	51373
MIMAT0000063	51428
MIMAT0000063	51537
MIMAT0000063	51571
MIMAT0000063	51573
MIMAT0000063	51614
MIMAT0000063	51616
MIMAT0000063	51650
MIMAT0000063	51652
MIMAT0000063	54108
MIMAT0000063	54407
MIMAT0000063	54464
MIMAT0000063	54468
MIMAT0000063	54475
MIMAT0000063	54480
MIMAT0000063	54491
MIMAT0000063	54555
MIMAT0000063	54622
MIMAT0000063	54662
MIMAT0000063	54663
MIMAT0000063	54715
MIMAT0000063	54780
MIMAT0000063	54865
MIMAT0000063	54892
MIMAT0000063	54901
MIMAT0000063	54919
MIMAT0000063	54935
MIMAT0000063	54953
MIMAT0000063	54973
MIMAT0000063	54978
MIMAT0000063	55011
MIMAT0000063	55066
MIMAT0000063	55114
MIMAT0000063	55139
MIMAT0000063	55143
MIMAT0000063	55153
MIMAT0000063	55161
MIMAT0000063	55178
MIMAT0000063	55233
MIMAT0000063	55278
MIMAT0000063	55339
MIMAT0000063	55341
MIMAT0000063	55471
MIMAT0000063	55572
MIMAT0000063	55621
MIMAT0000063	55631
MIMAT0000063	55700
MIMAT0000063	55703
MIMAT0000063	55735
MIMAT0000063	55748
MIMAT0000063	55781
MIMAT0000063	55794
MIMAT0000063	55813
MIMAT0000063	56262
MIMAT0000063	56267
MIMAT0000063	56919
MIMAT0000063	57095
MIMAT0000063	57129
MIMAT0000063	57213
MIMAT0000063	57410
MIMAT0000063	57466
MIMAT0000063	57470
MIMAT0000063	57498
MIMAT0000063	57510
MIMAT0000063	57826
MIMAT0000063	60386
MIMAT0000063	60559
MIMAT0000063	64215
MIMAT0000063	64359
MIMAT0000063	64682
MIMAT0000063	64786
MIMAT0000063	64834
MIMAT0000063	64951
MIMAT0000063	65083
MIMAT0000063	65263
MIMAT0000063	79017
MIMAT0000063	79065
MIMAT0000063	79077
MIMAT0000063	79711
MIMAT0000063	79731
MIMAT0000063	79760
MIMAT0000063	79829
MIMAT0000063	79879
MIMAT0000063	79922
MIMAT0000063	79971
MIMAT0000063	80005
MIMAT0000063	80018
MIMAT0000063	80155
MIMAT0000063	80195
MIMAT0000063	80218
MIMAT0000063	80227
MIMAT0000063	80267
MIMAT0000063	80305
MIMAT0000063	80308
MIMAT0000063	80324
MIMAT0000063	80346
MIMAT0000063	80755
MIMAT0000063	80789
MIMAT0000063	81034
MIMAT0000063	81539
MIMAT0000063	81554
MIMAT0000063	81556
MIMAT0000063	81611
MIMAT0000063	83460
MIMAT0000063	83858
MIMAT0000063	84128
MIMAT0000063	84135
MIMAT0000063	84172
MIMAT0000063	84191
MIMAT0000063	84298
MIMAT0000063	84317
MIMAT0000063	84328
MIMAT0000063	84340
MIMAT0000063	84705
MIMAT0000063	84898
MIMAT0000063	90957
MIMAT0000063	91695
MIMAT0000063	92106
MIMAT0000063	92345
MIMAT0000063	92597
MIMAT0000063	92667
MIMAT0000063	92745
MIMAT0000063	92935
MIMAT0000063	114034
MIMAT0000063	114884
MIMAT0000063	115207
MIMAT0000063	117159
MIMAT0000063	128869
MIMAT0000063	129401
MIMAT0000063	134266
MIMAT0000063	148867
MIMAT0000063	152100
MIMAT0000063	153339
MIMAT0000063	157378
MIMAT0000063	157506
MIMAT0000063	160418
MIMAT0000063	199953
MIMAT0000063	201161
MIMAT0000063	201294
MIMAT0000063	201626
MIMAT0000063	219771
MIMAT0000063	221937
MIMAT0000063	253714
MIMAT0000063	283237
MIMAT0000063	283377
MIMAT0000063	283459
MIMAT0000063	284273
MIMAT0000063	389677
MIMAT0000063	390916
MIMAT0000063	606551
MIMAT0000063	653145
MIMAT0000063	728113
MIMAT0000063	100287932
MIMAT0000063	100288540
MIMAT0000065	115
MIMAT0000065	1820
MIMAT0000065	3164
MIMAT0000065	3480
MIMAT0000065	3670
MIMAT0000065	3841
MIMAT0000065	3930
MIMAT0000065	4297
MIMAT0000065	5433
MIMAT0000065	5883
MIMAT0000065	5993
MIMAT0000065	6574
MIMAT0000065	7046
MIMAT0000065	7057
MIMAT0000065	7091
MIMAT0000065	7107
MIMAT0000065	7263
MIMAT0000065	7752
MIMAT0000065	8904
MIMAT0000065	9184
MIMAT0000065	9421
MIMAT0000065	9456
MIMAT0000065	9480
MIMAT0000065	9700
MIMAT0000065	9804
MIMAT0000065	9825
MIMAT0000065	9841
MIMAT0000065	9880
MIMAT0000065	10241
MIMAT0000065	10270
MIMAT0000065	10336
MIMAT0000065	10395
MIMAT0000065	10642
MIMAT0000065	10643
MIMAT0000065	11146
MIMAT0000065	23061
MIMAT0000065	23085
MIMAT0000065	23185
MIMAT0000065	23306
MIMAT0000065	23358
MIMAT0000065	23670
MIMAT0000065	26273
MIMAT0000065	27079
MIMAT0000065	27327
MIMAT0000065	29777
MIMAT0000065	51026
MIMAT0000065	51126
MIMAT0000065	54471
MIMAT0000065	55216
MIMAT0000065	55676
MIMAT0000065	55909
MIMAT0000065	56916
MIMAT0000065	57092
MIMAT0000065	57102
MIMAT0000065	57148
MIMAT0000065	57579
MIMAT0000065	57722
MIMAT0000065	65084
MIMAT0000065	81491
MIMAT0000065	83931
MIMAT0000065	84056
MIMAT0000065	84068
MIMAT0000065	84146
MIMAT0000065	84869
MIMAT0000065	84923
MIMAT0000065	91750
MIMAT0000065	91947
MIMAT0000065	92312
MIMAT0000065	116115
MIMAT0000065	117608
MIMAT0000065	138199
MIMAT0000065	140883
MIMAT0000065	140890
MIMAT0000065	153241
MIMAT0000065	160418
MIMAT0000065	222068
MIMAT0000065	283377
MIMAT0000065	284390
MIMAT0000065	387921
MIMAT0000065	389421
MIMAT0000065	100132916
MIMAT0000069	23
MIMAT0000069	27
MIMAT0000069	53
MIMAT0000069	71
MIMAT0000069	159
MIMAT0000069	160
MIMAT0000069	163
MIMAT0000069	204
MIMAT0000069	217
MIMAT0000069	290
MIMAT0000069	293
MIMAT0000069	351
MIMAT0000069	384
MIMAT0000069	396
MIMAT0000069	403
MIMAT0000069	440
MIMAT0000069	444
MIMAT0000069	463
MIMAT0000069	475
MIMAT0000069	518
MIMAT0000069	526
MIMAT0000069	529
MIMAT0000069	550
MIMAT0000069	689
MIMAT0000069	705
MIMAT0000069	771
MIMAT0000069	781
MIMAT0000069	811
MIMAT0000069	813
MIMAT0000069	818
MIMAT0000069	830
MIMAT0000069	862
MIMAT0000069	894
MIMAT0000069	898
MIMAT0000069	960
MIMAT0000069	976
MIMAT0000069	988
MIMAT0000069	991
MIMAT0000069	993
MIMAT0000069	996
MIMAT0000069	1025
MIMAT0000069	1029
MIMAT0000069	1063
MIMAT0000069	1173
MIMAT0000069	1207
MIMAT0000069	1312
MIMAT0000069	1374
MIMAT0000069	1399
MIMAT0000069	1604
MIMAT0000069	1654
MIMAT0000069	1659
MIMAT0000069	1736
MIMAT0000069	1738
MIMAT0000069	1756
MIMAT0000069	1832
MIMAT0000069	1915
MIMAT0000069	1937
MIMAT0000069	1938
MIMAT0000069	1948
MIMAT0000069	1956
MIMAT0000069	1969
MIMAT0000069	1975
MIMAT0000069	1977
MIMAT0000069	1981
MIMAT0000069	1983
MIMAT0000069	2020
MIMAT0000069	2030
MIMAT0000069	2147
MIMAT0000069	2232
MIMAT0000069	2247
MIMAT0000069	2339
MIMAT0000069	2475
MIMAT0000069	2508
MIMAT0000069	2512
MIMAT0000069	2531
MIMAT0000069	2591
MIMAT0000069	2617
MIMAT0000069	2673
MIMAT0000069	2683
MIMAT0000069	2745
MIMAT0000069	2782
MIMAT0000069	2885
MIMAT0000069	2948
MIMAT0000069	2975
MIMAT0000069	2976
MIMAT0000069	3035
MIMAT0000069	3162
MIMAT0000069	3181
MIMAT0000069	3200
MIMAT0000069	3301
MIMAT0000069	3303
MIMAT0000069	3304
MIMAT0000069	3309
MIMAT0000069	3313
MIMAT0000069	3324
MIMAT0000069	3329
MIMAT0000069	3337
MIMAT0000069	3376
MIMAT0000069	3419
MIMAT0000069	3475
MIMAT0000069	3482
MIMAT0000069	3615
MIMAT0000069	3646
MIMAT0000069	3673
MIMAT0000069	3691
MIMAT0000069	3720
MIMAT0000069	3749
MIMAT0000069	3783
MIMAT0000069	3796
MIMAT0000069	3798
MIMAT0000069	3799
MIMAT0000069	3836
MIMAT0000069	3838
MIMAT0000069	3839
MIMAT0000069	3842
MIMAT0000069	3897
MIMAT0000069	3912
MIMAT0000069	3914
MIMAT0000069	3915
MIMAT0000069	3920
MIMAT0000069	3921
MIMAT0000069	4008
MIMAT0000069	4086
MIMAT0000069	4090
MIMAT0000069	4092
MIMAT0000069	4134
MIMAT0000069	4141
MIMAT0000069	4288
MIMAT0000069	4297
MIMAT0000069	4298
MIMAT0000069	4302
MIMAT0000069	4343
MIMAT0000069	4524
MIMAT0000069	4644
MIMAT0000069	4645
MIMAT0000069	4666
MIMAT0000069	4677
MIMAT0000069	4697
MIMAT0000069	4704
MIMAT0000069	4853
MIMAT0000069	4883
MIMAT0000069	4891
MIMAT0000069	4893
MIMAT0000069	4904
MIMAT0000069	4905
MIMAT0000069	4913
MIMAT0000069	4967
MIMAT0000069	5045
MIMAT0000069	5049
MIMAT0000069	5106
MIMAT0000069	5110
MIMAT0000069	5128
MIMAT0000069	5144
MIMAT0000069	5166
MIMAT0000069	5195
MIMAT0000069	5255
MIMAT0000069	5268
MIMAT0000069	5270
MIMAT0000069	5324
MIMAT0000069	5329
MIMAT0000069	5339
MIMAT0000069	5347
MIMAT0000069	5356
MIMAT0000069	5445
MIMAT0000069	5464
MIMAT0000069	5518
MIMAT0000069	5527
MIMAT0000069	5537
MIMAT0000069	5538
MIMAT0000069	5565
MIMAT0000069	5573
MIMAT0000069	5576
MIMAT0000069	5621
MIMAT0000069	5635
MIMAT0000069	5654
MIMAT0000069	5701
MIMAT0000069	5717
MIMAT0000069	5718
MIMAT0000069	5723
MIMAT0000069	5743
MIMAT0000069	5774
MIMAT0000069	5795
MIMAT0000069	5813
MIMAT0000069	5817
MIMAT0000069	5832
MIMAT0000069	5834
MIMAT0000069	5861
MIMAT0000069	5876
MIMAT0000069	5905
MIMAT0000069	5917
MIMAT0000069	5937
MIMAT0000069	6122
MIMAT0000069	6124
MIMAT0000069	6125
MIMAT0000069	6133
MIMAT0000069	6134
MIMAT0000069	6136
MIMAT0000069	6137
MIMAT0000069	6139
MIMAT0000069	6144
MIMAT0000069	6156
MIMAT0000069	6157
MIMAT0000069	6160
MIMAT0000069	6176
MIMAT0000069	6182
MIMAT0000069	6187
MIMAT0000069	6194
MIMAT0000069	6197
MIMAT0000069	6198
MIMAT0000069	6206
MIMAT0000069	6232
MIMAT0000069	6299
MIMAT0000069	6301
MIMAT0000069	6426
MIMAT0000069	6449
MIMAT0000069	6510
MIMAT0000069	6520
MIMAT0000069	6541
MIMAT0000069	6558
MIMAT0000069	6627
MIMAT0000069	6629
MIMAT0000069	6631
MIMAT0000069	6651
MIMAT0000069	6667
MIMAT0000069	6712
MIMAT0000069	6728
MIMAT0000069	6730
MIMAT0000069	6731
MIMAT0000069	6732
MIMAT0000069	6734
MIMAT0000069	6780
MIMAT0000069	6810
MIMAT0000069	6814
MIMAT0000069	6856
MIMAT0000069	6992
MIMAT0000069	7009
MIMAT0000069	7020
MIMAT0000069	7023
MIMAT0000069	7035
MIMAT0000069	7045
MIMAT0000069	7091
MIMAT0000069	7127
MIMAT0000069	7162
MIMAT0000069	7170
MIMAT0000069	7178
MIMAT0000069	7203
MIMAT0000069	7262
MIMAT0000069	7265
MIMAT0000069	7335
MIMAT0000069	7358
MIMAT0000069	7368
MIMAT0000069	7431
MIMAT0000069	7453
MIMAT0000069	7465
MIMAT0000069	7474
MIMAT0000069	7514
MIMAT0000069	7533
MIMAT0000069	7756
MIMAT0000069	7779
MIMAT0000069	7798
MIMAT0000069	7818
MIMAT0000069	7832
MIMAT0000069	7866
MIMAT0000069	7874
MIMAT0000069	7917
MIMAT0000069	7923
MIMAT0000069	8036
MIMAT0000069	8050
MIMAT0000069	8086
MIMAT0000069	8140
MIMAT0000069	8148
MIMAT0000069	8239
MIMAT0000069	8260
MIMAT0000069	8313
MIMAT0000069	8349
MIMAT0000069	8372
MIMAT0000069	8409
MIMAT0000069	8434
MIMAT0000069	8451
MIMAT0000069	8458
MIMAT0000069	8531
MIMAT0000069	8573
MIMAT0000069	8602
MIMAT0000069	8649
MIMAT0000069	8653
MIMAT0000069	8661
MIMAT0000069	8663
MIMAT0000069	8665
MIMAT0000069	8667
MIMAT0000069	8672
MIMAT0000069	8673
MIMAT0000069	8697
MIMAT0000069	8731
MIMAT0000069	8744
MIMAT0000069	8760
MIMAT0000069	8761
MIMAT0000069	8774
MIMAT0000069	8797
MIMAT0000069	8803
MIMAT0000069	8829
MIMAT0000069	8867
MIMAT0000069	8872
MIMAT0000069	8878
MIMAT0000069	8892
MIMAT0000069	8893
MIMAT0000069	8943
MIMAT0000069	9045
MIMAT0000069	9053
MIMAT0000069	9054
MIMAT0000069	9113
MIMAT0000069	9123
MIMAT0000069	9134
MIMAT0000069	9136
MIMAT0000069	9147
MIMAT0000069	9188
MIMAT0000069	9212
MIMAT0000069	9236
MIMAT0000069	9238
MIMAT0000069	9255
MIMAT0000069	9277
MIMAT0000069	9329
MIMAT0000069	9330
MIMAT0000069	9354
MIMAT0000069	9403
MIMAT0000069	9406
MIMAT0000069	9480
MIMAT0000069	9493
MIMAT0000069	9526
MIMAT0000069	9533
MIMAT0000069	9567
MIMAT0000069	9669
MIMAT0000069	9683
MIMAT0000069	9689
MIMAT0000069	9698
MIMAT0000069	9783
MIMAT0000069	9790
MIMAT0000069	9793
MIMAT0000069	9825
MIMAT0000069	9874
MIMAT0000069	9877
MIMAT0000069	9878
MIMAT0000069	9894
MIMAT0000069	9908
MIMAT0000069	9918
MIMAT0000069	9927
MIMAT0000069	9928
MIMAT0000069	9931
MIMAT0000069	9958
MIMAT0000069	9969
MIMAT0000069	9987
MIMAT0000069	9988
MIMAT0000069	10005
MIMAT0000069	10061
MIMAT0000069	10067
MIMAT0000069	10099
MIMAT0000069	10105
MIMAT0000069	10128
MIMAT0000069	10130
MIMAT0000069	10131
MIMAT0000069	10135
MIMAT0000069	10171
MIMAT0000069	10180
MIMAT0000069	10195
MIMAT0000069	10197
MIMAT0000069	10209
MIMAT0000069	10238
MIMAT0000069	10240
MIMAT0000069	10257
MIMAT0000069	10286
MIMAT0000069	10294
MIMAT0000069	10381
MIMAT0000069	10383
MIMAT0000069	10395
MIMAT0000069	10423
MIMAT0000069	10440
MIMAT0000069	10461
MIMAT0000069	10479
MIMAT0000069	10480
MIMAT0000069	10490
MIMAT0000069	10519
MIMAT0000069	10527
MIMAT0000069	10534
MIMAT0000069	10542
MIMAT0000069	10558
MIMAT0000069	10607
MIMAT0000069	10611
MIMAT0000069	10625
MIMAT0000069	10645
MIMAT0000069	10693
MIMAT0000069	10695
MIMAT0000069	10712
MIMAT0000069	10762
MIMAT0000069	10768
MIMAT0000069	10797
MIMAT0000069	10802
MIMAT0000069	10808
MIMAT0000069	10813
MIMAT0000069	10885
MIMAT0000069	10908
MIMAT0000069	10933
MIMAT0000069	10939
MIMAT0000069	10946
MIMAT0000069	10953
MIMAT0000069	10962
MIMAT0000069	10963
MIMAT0000069	10973
MIMAT0000069	10987
MIMAT0000069	10988
MIMAT0000069	10999
MIMAT0000069	11004
MIMAT0000069	11016
MIMAT0000069	11056
MIMAT0000069	11065
MIMAT0000069	11072
MIMAT0000069	11080
MIMAT0000069	11108
MIMAT0000069	11128
MIMAT0000069	11140
MIMAT0000069	11160
MIMAT0000069	11171
MIMAT0000069	11198
MIMAT0000069	11222
MIMAT0000069	11260
MIMAT0000069	11261
MIMAT0000069	11273
MIMAT0000069	11313
MIMAT0000069	11320
MIMAT0000069	11329
MIMAT0000069	11339
MIMAT0000069	22824
MIMAT0000069	22859
MIMAT0000069	22863
MIMAT0000069	22868
MIMAT0000069	22875
MIMAT0000069	22908
MIMAT0000069	22944
MIMAT0000069	22950
MIMAT0000069	22954
MIMAT0000069	22992
MIMAT0000069	23023
MIMAT0000069	23039
MIMAT0000069	23067
MIMAT0000069	23080
MIMAT0000069	23089
MIMAT0000069	23095
MIMAT0000069	23112
MIMAT0000069	23141
MIMAT0000069	23160
MIMAT0000069	23170
MIMAT0000069	23195
MIMAT0000069	23198
MIMAT0000069	23201
MIMAT0000069	23215
MIMAT0000069	23223
MIMAT0000069	23234
MIMAT0000069	23248
MIMAT0000069	23259
MIMAT0000069	23277
MIMAT0000069	23279
MIMAT0000069	23332
MIMAT0000069	23367
MIMAT0000069	23382
MIMAT0000069	23392
MIMAT0000069	23409
MIMAT0000069	23438
MIMAT0000069	23478
MIMAT0000069	23499
MIMAT0000069	23509
MIMAT0000069	23516
MIMAT0000069	23534
MIMAT0000069	23640
MIMAT0000069	23644
MIMAT0000069	23678
MIMAT0000069	23731
MIMAT0000069	23761
MIMAT0000069	23766
MIMAT0000069	24145
MIMAT0000069	25790
MIMAT0000069	25828
MIMAT0000069	25847
MIMAT0000069	25879
MIMAT0000069	25902
MIMAT0000069	25926
MIMAT0000069	25929
MIMAT0000069	25949
MIMAT0000069	25963
MIMAT0000069	25977
MIMAT0000069	26031
MIMAT0000069	26057
MIMAT0000069	26073
MIMAT0000069	26099
MIMAT0000069	26135
MIMAT0000069	26147
MIMAT0000069	26502
MIMAT0000069	26515
MIMAT0000069	26517
MIMAT0000069	26973
MIMAT0000069	26995
MIMAT0000069	27000
MIMAT0000069	27042
MIMAT0000069	27161
MIMAT0000069	27183
MIMAT0000069	27303
MIMAT0000069	27314
MIMAT0000069	27335
MIMAT0000069	27338
MIMAT0000069	27340
MIMAT0000069	27351
MIMAT0000069	27436
MIMAT0000069	28956
MIMAT0000069	28987
MIMAT0000069	29035
MIMAT0000069	29078
MIMAT0000069	29083
MIMAT0000069	29101
MIMAT0000069	29103
MIMAT0000069	29126
MIMAT0000069	29763
MIMAT0000069	29775
MIMAT0000069	29883
MIMAT0000069	29890
MIMAT0000069	29907
MIMAT0000069	29927
MIMAT0000069	29934
MIMAT0000069	29968
MIMAT0000069	29997
MIMAT0000069	30836
MIMAT0000069	50628
MIMAT0000069	51018
MIMAT0000069	51026
MIMAT0000069	51067
MIMAT0000069	51115
MIMAT0000069	51116
MIMAT0000069	51166
MIMAT0000069	51194
MIMAT0000069	51199
MIMAT0000069	51204
MIMAT0000069	51251
MIMAT0000069	51283
MIMAT0000069	51330
MIMAT0000069	51397
MIMAT0000069	51406
MIMAT0000069	51428
MIMAT0000069	51490
MIMAT0000069	51506
MIMAT0000069	51629
MIMAT0000069	51647
MIMAT0000069	51649
MIMAT0000069	51654
MIMAT0000069	51715
MIMAT0000069	51727
MIMAT0000069	51729
MIMAT0000069	51761
MIMAT0000069	51809
MIMAT0000069	53918
MIMAT0000069	54205
MIMAT0000069	54386
MIMAT0000069	54407
MIMAT0000069	54475
MIMAT0000069	54509
MIMAT0000069	54532
MIMAT0000069	54552
MIMAT0000069	54742
MIMAT0000069	54764
MIMAT0000069	54765
MIMAT0000069	54778
MIMAT0000069	54805
MIMAT0000069	54815
MIMAT0000069	54863
MIMAT0000069	54865
MIMAT0000069	54919
MIMAT0000069	54931
MIMAT0000069	54949
MIMAT0000069	54964
MIMAT0000069	54980
MIMAT0000069	55003
MIMAT0000069	55004
MIMAT0000069	55023
MIMAT0000069	55026
MIMAT0000069	55037
MIMAT0000069	55038
MIMAT0000069	55052
MIMAT0000069	55066
MIMAT0000069	55113
MIMAT0000069	55127
MIMAT0000069	55131
MIMAT0000069	55140
MIMAT0000069	55143
MIMAT0000069	55165
MIMAT0000069	55173
MIMAT0000069	55178
MIMAT0000069	55183
MIMAT0000069	55218
MIMAT0000069	55240
MIMAT0000069	55273
MIMAT0000069	55294
MIMAT0000069	55300
MIMAT0000069	55312
MIMAT0000069	55326
MIMAT0000069	55327
MIMAT0000069	55341
MIMAT0000069	55347
MIMAT0000069	55466
MIMAT0000069	55505
MIMAT0000069	55573
MIMAT0000069	55585
MIMAT0000069	55591
MIMAT0000069	55621
MIMAT0000069	55627
MIMAT0000069	55646
MIMAT0000069	55664
MIMAT0000069	55677
MIMAT0000069	55692
MIMAT0000069	55750
MIMAT0000069	55761
MIMAT0000069	55824
MIMAT0000069	55830
MIMAT0000069	55870
MIMAT0000069	55929
MIMAT0000069	56061
MIMAT0000069	56154
MIMAT0000069	56257
MIMAT0000069	56260
MIMAT0000069	56342
MIMAT0000069	56603
MIMAT0000069	56616
MIMAT0000069	56647
MIMAT0000069	56929
MIMAT0000069	56943
MIMAT0000069	56970
MIMAT0000069	56994
MIMAT0000069	57050
MIMAT0000069	57088
MIMAT0000069	57142
MIMAT0000069	57181
MIMAT0000069	57418
MIMAT0000069	57466
MIMAT0000069	57498
MIMAT0000069	57532
MIMAT0000069	57534
MIMAT0000069	57568
MIMAT0000069	57589
MIMAT0000069	57647
MIMAT0000069	57678
MIMAT0000069	57701
MIMAT0000069	58477
MIMAT0000069	58490
MIMAT0000069	58533
MIMAT0000069	60481
MIMAT0000069	60485
MIMAT0000069	60488
MIMAT0000069	60528
MIMAT0000069	60559
MIMAT0000069	63929
MIMAT0000069	63931
MIMAT0000069	64089
MIMAT0000069	64149
MIMAT0000069	64151
MIMAT0000069	64210
MIMAT0000069	64215
MIMAT0000069	64225
MIMAT0000069	64318
MIMAT0000069	64418
MIMAT0000069	64423
MIMAT0000069	64432
MIMAT0000069	64708
MIMAT0000069	64750
MIMAT0000069	64768
MIMAT0000069	64778
MIMAT0000069	64794
MIMAT0000069	64834
MIMAT0000069	64855
MIMAT0000069	64895
MIMAT0000069	64919
MIMAT0000069	65008
MIMAT0000069	65124
MIMAT0000069	65260
MIMAT0000069	65975
MIMAT0000069	79039
MIMAT0000069	79050
MIMAT0000069	79065
MIMAT0000069	79073
MIMAT0000069	79188
MIMAT0000069	79441
MIMAT0000069	79447
MIMAT0000069	79568
MIMAT0000069	79571
MIMAT0000069	79572
MIMAT0000069	79711
MIMAT0000069	79731
MIMAT0000069	79751
MIMAT0000069	79869
MIMAT0000069	79886
MIMAT0000069	79915
MIMAT0000069	80005
MIMAT0000069	80012
MIMAT0000069	80018
MIMAT0000069	80028
MIMAT0000069	80153
MIMAT0000069	80155
MIMAT0000069	80173
MIMAT0000069	80314
MIMAT0000069	80742
MIMAT0000069	80789
MIMAT0000069	81034
MIMAT0000069	81539
MIMAT0000069	81554
MIMAT0000069	81562
MIMAT0000069	81563
MIMAT0000069	81602
MIMAT0000069	81671
MIMAT0000069	81873
MIMAT0000069	81876
MIMAT0000069	81892
MIMAT0000069	81929
MIMAT0000069	83460
MIMAT0000069	83743
MIMAT0000069	83939
MIMAT0000069	83956
MIMAT0000069	84056
MIMAT0000069	84128
MIMAT0000069	84132
MIMAT0000069	84133
MIMAT0000069	84135
MIMAT0000069	84233
MIMAT0000069	84259
MIMAT0000069	84270
MIMAT0000069	84272
MIMAT0000069	84294
MIMAT0000069	84342
MIMAT0000069	84790
MIMAT0000069	84864
MIMAT0000069	84883
MIMAT0000069	84897
MIMAT0000069	84916
MIMAT0000069	84926
MIMAT0000069	84967
MIMAT0000069	85365
MIMAT0000069	85465
MIMAT0000069	85476
MIMAT0000069	88745
MIMAT0000069	89780
MIMAT0000069	90407
MIMAT0000069	90441
MIMAT0000069	90522
MIMAT0000069	90550
MIMAT0000069	90809
MIMAT0000069	90850
MIMAT0000069	91289
MIMAT0000069	91452
MIMAT0000069	91746
MIMAT0000069	91869
MIMAT0000069	91966
MIMAT0000069	92106
MIMAT0000069	92399
MIMAT0000069	92745
MIMAT0000069	93621
MIMAT0000069	94081
MIMAT0000069	113146
MIMAT0000069	113157
MIMAT0000069	113251
MIMAT0000069	113829
MIMAT0000069	114990
MIMAT0000069	115416
MIMAT0000069	116224
MIMAT0000069	117145
MIMAT0000069	120114
MIMAT0000069	124454
MIMAT0000069	124995
MIMAT0000069	131076
MIMAT0000069	134266
MIMAT0000069	138428
MIMAT0000069	138639
MIMAT0000069	140459
MIMAT0000069	140801
MIMAT0000069	144455
MIMAT0000069	146053
MIMAT0000069	146880
MIMAT0000069	152559
MIMAT0000069	154214
MIMAT0000069	157922
MIMAT0000069	159013
MIMAT0000069	159090
MIMAT0000069	160418
MIMAT0000069	160897
MIMAT0000069	161742
MIMAT0000069	166378
MIMAT0000069	169714
MIMAT0000069	170506
MIMAT0000069	170850
MIMAT0000069	201163
MIMAT0000069	201475
MIMAT0000069	203068
MIMAT0000069	203547
MIMAT0000069	219927
MIMAT0000069	220002
MIMAT0000069	221154
MIMAT0000069	254048
MIMAT0000069	255488
MIMAT0000069	257068
MIMAT0000069	284996
MIMAT0000069	347734
MIMAT0000069	375061
MIMAT0000069	375790
MIMAT0000069	387921
MIMAT0000069	388753
MIMAT0000069	389541
MIMAT0000069	403341
MIMAT0000069	645387
MIMAT0000069	647033
MIMAT0000069	728689
MIMAT0000069	790955
MIMAT0000069	100129086
MIMAT0000069	100131196
MIMAT0000072	86
MIMAT0000072	472
MIMAT0000072	771
MIMAT0000072	1389
MIMAT0000072	2551
MIMAT0000072	3091
MIMAT0000072	3157
MIMAT0000072	3205
MIMAT0000072	4281
MIMAT0000072	5048
MIMAT0000072	5144
MIMAT0000072	5500
MIMAT0000072	5693
MIMAT0000072	5868
MIMAT0000072	6651
MIMAT0000072	6856
MIMAT0000072	7326
MIMAT0000072	7430
MIMAT0000072	7552
MIMAT0000072	7562
MIMAT0000072	7581
MIMAT0000072	7763
MIMAT0000072	9793
MIMAT0000072	9913
MIMAT0000072	10217
MIMAT0000072	10236
MIMAT0000072	10239
MIMAT0000072	22889
MIMAT0000072	22985
MIMAT0000072	23054
MIMAT0000072	23112
MIMAT0000072	23405
MIMAT0000072	23500
MIMAT0000072	25843
MIMAT0000072	26071
MIMAT0000072	29946
MIMAT0000072	51715
MIMAT0000072	54954
MIMAT0000072	55700
MIMAT0000072	56929
MIMAT0000072	57092
MIMAT0000072	57645
MIMAT0000072	59286
MIMAT0000072	64132
MIMAT0000072	64599
MIMAT0000072	79089
MIMAT0000072	84612
MIMAT0000072	84823
MIMAT0000072	92181
MIMAT0000072	123879
MIMAT0000072	206358
MIMAT0000072	283349
MIMAT0000072	377677
MIMAT0000074	90
MIMAT0000074	392
MIMAT0000074	472
MIMAT0000074	528
MIMAT0000074	894
MIMAT0000074	1352
MIMAT0000074	1362
MIMAT0000074	1386
MIMAT0000074	1389
MIMAT0000074	1656
MIMAT0000074	2908
MIMAT0000074	3035
MIMAT0000074	3087
MIMAT0000074	3157
MIMAT0000074	3178
MIMAT0000074	3202
MIMAT0000074	3224
MIMAT0000074	3614
MIMAT0000074	3720
MIMAT0000074	3930
MIMAT0000074	3949
MIMAT0000074	4089
MIMAT0000074	4154
MIMAT0000074	4179
MIMAT0000074	4209
MIMAT0000074	4306
MIMAT0000074	4552
MIMAT0000074	4708
MIMAT0000074	4781
MIMAT0000074	4850
MIMAT0000074	4919
MIMAT0000074	4943
MIMAT0000074	5144
MIMAT0000074	5562
MIMAT0000074	5567
MIMAT0000074	5660
MIMAT0000074	5715
MIMAT0000074	5775
MIMAT0000074	5793
MIMAT0000074	5861
MIMAT0000074	5869
MIMAT0000074	6118
MIMAT0000074	6249
MIMAT0000074	6310
MIMAT0000074	6432
MIMAT0000074	6595
MIMAT0000074	6651
MIMAT0000074	6785
MIMAT0000074	6874
MIMAT0000074	6925
MIMAT0000074	7048
MIMAT0000074	7064
MIMAT0000074	7071
MIMAT0000074	7222
MIMAT0000074	7465
MIMAT0000074	7552
MIMAT0000074	7750
MIMAT0000074	7763
MIMAT0000074	7764
MIMAT0000074	7803
MIMAT0000074	7804
MIMAT0000074	7871
MIMAT0000074	9053
MIMAT0000074	9341
MIMAT0000074	9497
MIMAT0000074	9525
MIMAT0000074	9646
MIMAT0000074	9701
MIMAT0000074	9728
MIMAT0000074	9770
MIMAT0000074	9801
MIMAT0000074	9824
MIMAT0000074	9825
MIMAT0000074	9857
MIMAT0000074	9882
MIMAT0000074	9903
MIMAT0000074	9926
MIMAT0000074	10193
MIMAT0000074	10198
MIMAT0000074	10238
MIMAT0000074	10239
MIMAT0000074	10294
MIMAT0000074	10444
MIMAT0000074	10483
MIMAT0000074	10501
MIMAT0000074	10904
MIMAT0000074	10955
MIMAT0000074	11047
MIMAT0000074	11186
MIMAT0000074	11329
MIMAT0000074	22800
MIMAT0000074	22893
MIMAT0000074	22903
MIMAT0000074	22924
MIMAT0000074	22927
MIMAT0000074	23022
MIMAT0000074	23097
MIMAT0000074	23111
MIMAT0000074	23112
MIMAT0000074	23126
MIMAT0000074	23131
MIMAT0000074	23169
MIMAT0000074	23174
MIMAT0000074	23204
MIMAT0000074	23219
MIMAT0000074	23231
MIMAT0000074	23266
MIMAT0000074	23300
MIMAT0000074	23312
MIMAT0000074	23321
MIMAT0000074	23344
MIMAT0000074	23446
MIMAT0000074	23500
MIMAT0000074	23557
MIMAT0000074	23558
MIMAT0000074	23607
MIMAT0000074	25925
MIMAT0000074	26046
MIMAT0000074	26136
MIMAT0000074	26205
MIMAT0000074	26269
MIMAT0000074	26523
MIMAT0000074	26959
MIMAT0000074	26994
MIMAT0000074	50717
MIMAT0000074	51099
MIMAT0000074	51109
MIMAT0000074	51111
MIMAT0000074	51124
MIMAT0000074	51248
MIMAT0000074	51592
MIMAT0000074	51742
MIMAT0000074	51804
MIMAT0000074	53944
MIMAT0000074	54438
MIMAT0000074	54557
MIMAT0000074	54662
MIMAT0000074	54726
MIMAT0000074	54778
MIMAT0000074	54838
MIMAT0000074	54910
MIMAT0000074	55076
MIMAT0000074	55313
MIMAT0000074	55339
MIMAT0000074	55603
MIMAT0000074	55608
MIMAT0000074	55638
MIMAT0000074	55662
MIMAT0000074	55686
MIMAT0000074	55839
MIMAT0000074	56674
MIMAT0000074	56950
MIMAT0000074	57018
MIMAT0000074	57472
MIMAT0000074	57493
MIMAT0000074	57530
MIMAT0000074	57561
MIMAT0000074	57659
MIMAT0000074	57695
MIMAT0000074	57805
MIMAT0000074	57826
MIMAT0000074	58526
MIMAT0000074	59084
MIMAT0000074	64132
MIMAT0000074	64764
MIMAT0000074	79139
MIMAT0000074	79143
MIMAT0000074	79443
MIMAT0000074	79733
MIMAT0000074	79801
MIMAT0000074	80232
MIMAT0000074	80262
MIMAT0000074	80314
MIMAT0000074	81565
MIMAT0000074	81572
MIMAT0000074	83871
MIMAT0000074	83892
MIMAT0000074	84056
MIMAT0000074	84146
MIMAT0000074	84280
MIMAT0000074	84919
MIMAT0000074	85365
MIMAT0000074	90378
MIMAT0000074	91404
MIMAT0000074	91694
MIMAT0000074	91746
MIMAT0000074	92370
MIMAT0000074	94134
MIMAT0000074	112399
MIMAT0000074	113612
MIMAT0000074	120114
MIMAT0000074	121227
MIMAT0000074	121268
MIMAT0000074	122060
MIMAT0000074	122809
MIMAT0000074	138151
MIMAT0000074	140710
MIMAT0000074	140735
MIMAT0000074	140775
MIMAT0000074	142891
MIMAT0000074	144108
MIMAT0000074	144577
MIMAT0000074	146691
MIMAT0000074	147687
MIMAT0000074	151963
MIMAT0000074	153830
MIMAT0000074	157922
MIMAT0000074	158471
MIMAT0000074	158747
MIMAT0000074	163081
MIMAT0000074	167153
MIMAT0000074	170960
MIMAT0000074	204851
MIMAT0000074	219988
MIMAT0000074	220213
MIMAT0000074	222255
MIMAT0000074	222658
MIMAT0000074	261729
MIMAT0000074	283373
MIMAT0000074	286827
MIMAT0000074	344148
MIMAT0000074	377677
MIMAT0000074	387763
MIMAT0000076	38
MIMAT0000076	142
MIMAT0000076	202
MIMAT0000076	317
MIMAT0000076	324
MIMAT0000076	355
MIMAT0000076	493
MIMAT0000076	546
MIMAT0000076	586
MIMAT0000076	637
MIMAT0000076	659
MIMAT0000076	672
MIMAT0000076	687
MIMAT0000076	688
MIMAT0000076	800
MIMAT0000076	900
MIMAT0000076	961
MIMAT0000076	993
MIMAT0000076	1021
MIMAT0000076	1112
MIMAT0000076	1184
MIMAT0000076	1290
MIMAT0000076	1317
MIMAT0000076	1373
MIMAT0000076	1386
MIMAT0000076	1404
MIMAT0000076	1452
MIMAT0000076	1654
MIMAT0000076	1739
MIMAT0000076	1756
MIMAT0000076	1783
MIMAT0000076	1836
MIMAT0000076	1850
MIMAT0000076	1955
MIMAT0000076	1979
MIMAT0000076	1983
MIMAT0000076	2043
MIMAT0000076	2289
MIMAT0000076	2332
MIMAT0000076	2734
MIMAT0000076	2776
MIMAT0000076	2803
MIMAT0000076	2820
MIMAT0000076	2872
MIMAT0000076	2957
MIMAT0000076	2969
MIMAT0000076	3149
MIMAT0000076	3205
MIMAT0000076	3652
MIMAT0000076	3658
MIMAT0000076	3696
MIMAT0000076	3842
MIMAT0000076	3920
MIMAT0000076	3977
MIMAT0000076	4076
MIMAT0000076	4154
MIMAT0000076	4194
MIMAT0000076	4205
MIMAT0000076	4211
MIMAT0000076	4214
MIMAT0000076	4436
MIMAT0000076	4582
MIMAT0000076	4649
MIMAT0000076	4750
MIMAT0000076	4781
MIMAT0000076	4820
MIMAT0000076	4921
MIMAT0000076	4973
MIMAT0000076	4982
MIMAT0000076	5087
MIMAT0000076	5208
MIMAT0000076	5274
MIMAT0000076	5286
MIMAT0000076	5295
MIMAT0000076	5311
MIMAT0000076	5316
MIMAT0000076	5337
MIMAT0000076	5465
MIMAT0000076	5565
MIMAT0000076	5581
MIMAT0000076	5737
MIMAT0000076	5747
MIMAT0000076	5774
MIMAT0000076	5784
MIMAT0000076	5813
MIMAT0000076	5814
MIMAT0000076	5825
MIMAT0000076	5870
MIMAT0000076	5926
MIMAT0000076	5980
MIMAT0000076	6041
MIMAT0000076	6046
MIMAT0000076	6102
MIMAT0000076	6197
MIMAT0000076	6399
MIMAT0000076	6443
MIMAT0000076	6480
MIMAT0000076	6502
MIMAT0000076	6526
MIMAT0000076	6657
MIMAT0000076	6733
MIMAT0000076	6744
MIMAT0000076	6785
MIMAT0000076	6867
MIMAT0000076	6872
MIMAT0000076	6877
MIMAT0000076	6925
MIMAT0000076	7042
MIMAT0000076	7046
MIMAT0000076	7057
MIMAT0000076	7099
MIMAT0000076	7153
MIMAT0000076	7182
MIMAT0000076	7247
MIMAT0000076	7248
MIMAT0000076	7257
MIMAT0000076	7402
MIMAT0000076	7464
MIMAT0000076	7468
MIMAT0000076	7474
MIMAT0000076	7584
MIMAT0000076	7750
MIMAT0000076	7756
MIMAT0000076	7764
MIMAT0000076	7832
MIMAT0000076	7840
MIMAT0000076	7871
MIMAT0000076	7874
MIMAT0000076	7957
MIMAT0000076	7994
MIMAT0000076	8243
MIMAT0000076	8452
MIMAT0000076	8497
MIMAT0000076	8611
MIMAT0000076	8706
MIMAT0000076	8754
MIMAT0000076	8777
MIMAT0000076	8863
MIMAT0000076	8880
MIMAT0000076	9031
MIMAT0000076	9037
MIMAT0000076	9113
MIMAT0000076	9169
MIMAT0000076	9295
MIMAT0000076	9451
MIMAT0000076	9559
MIMAT0000076	9575
MIMAT0000076	9581
MIMAT0000076	9655
MIMAT0000076	9736
MIMAT0000076	9748
MIMAT0000076	9749
MIMAT0000076	9765
MIMAT0000076	9767
MIMAT0000076	9793
MIMAT0000076	9805
MIMAT0000076	9879
MIMAT0000076	9917
MIMAT0000076	9926
MIMAT0000076	9953
MIMAT0000076	9988
MIMAT0000076	9991
MIMAT0000076	10020
MIMAT0000076	10085
MIMAT0000076	10097
MIMAT0000076	10125
MIMAT0000076	10142
MIMAT0000076	10149
MIMAT0000076	10285
MIMAT0000076	10420
MIMAT0000076	10424
MIMAT0000076	10447
MIMAT0000076	10455
MIMAT0000076	10475
MIMAT0000076	10479
MIMAT0000076	10565
MIMAT0000076	10625
MIMAT0000076	10640
MIMAT0000076	10687
MIMAT0000076	10725
MIMAT0000076	10730
MIMAT0000076	10735
MIMAT0000076	10745
MIMAT0000076	10746
MIMAT0000076	10826
MIMAT0000076	10892
MIMAT0000076	10927
MIMAT0000076	10979
MIMAT0000076	11064
MIMAT0000076	11231
MIMAT0000076	11234
MIMAT0000076	11259
MIMAT0000076	11320
MIMAT0000076	22836
MIMAT0000076	22837
MIMAT0000076	22841
MIMAT0000076	22849
MIMAT0000076	22903
MIMAT0000076	22908
MIMAT0000076	22911
MIMAT0000076	22920
MIMAT0000076	22978
MIMAT0000076	22995
MIMAT0000076	22998
MIMAT0000076	23002
MIMAT0000076	23022
MIMAT0000076	23036
MIMAT0000076	23041
MIMAT0000076	23048
MIMAT0000076	23077
MIMAT0000076	23097
MIMAT0000076	23112
MIMAT0000076	23137
MIMAT0000076	23161
MIMAT0000076	23168
MIMAT0000076	23171
MIMAT0000076	23175
MIMAT0000076	23190
MIMAT0000076	23200
MIMAT0000076	23224
MIMAT0000076	23230
MIMAT0000076	23243
MIMAT0000076	23259
MIMAT0000076	23269
MIMAT0000076	23300
MIMAT0000076	23321
MIMAT0000076	23328
MIMAT0000076	23335
MIMAT0000076	23365
MIMAT0000076	23385
MIMAT0000076	23394
MIMAT0000076	23433
MIMAT0000076	23512
MIMAT0000076	23515
MIMAT0000076	23548
MIMAT0000076	23556
MIMAT0000076	23576
MIMAT0000076	23637
MIMAT0000076	23670
MIMAT0000076	23678
MIMAT0000076	23731
MIMAT0000076	25780
MIMAT0000076	25782
MIMAT0000076	25827
MIMAT0000076	25831
MIMAT0000076	25836
MIMAT0000076	25943
MIMAT0000076	26002
MIMAT0000076	26031
MIMAT0000076	26053
MIMAT0000076	26064
MIMAT0000076	26130
MIMAT0000076	26137
MIMAT0000076	26234
MIMAT0000076	26249
MIMAT0000076	26273
MIMAT0000076	26503
MIMAT0000076	26960
MIMAT0000076	26985
MIMAT0000076	26994
MIMAT0000076	27072
MIMAT0000076	27161
MIMAT0000076	27244
MIMAT0000076	29068
MIMAT0000076	50618
MIMAT0000076	50717
MIMAT0000076	50804
MIMAT0000076	51028
MIMAT0000076	51105
MIMAT0000076	51109
MIMAT0000076	51199
MIMAT0000076	51230
MIMAT0000076	51366
MIMAT0000076	51455
MIMAT0000076	51520
MIMAT0000076	51542
MIMAT0000076	51566
MIMAT0000076	51592
MIMAT0000076	51735
MIMAT0000076	51773
MIMAT0000076	54439
MIMAT0000076	54454
MIMAT0000076	54545
MIMAT0000076	54629
MIMAT0000076	54764
MIMAT0000076	54800
MIMAT0000076	54812
MIMAT0000076	54822
MIMAT0000076	54861
MIMAT0000076	54904
MIMAT0000076	54965
MIMAT0000076	55015
MIMAT0000076	55023
MIMAT0000076	55031
MIMAT0000076	55103
MIMAT0000076	55109
MIMAT0000076	55137
MIMAT0000076	55173
MIMAT0000076	55193
MIMAT0000076	55196
MIMAT0000076	55205
MIMAT0000076	55215
MIMAT0000076	55304
MIMAT0000076	55327
MIMAT0000076	55342
MIMAT0000076	55432
MIMAT0000076	55500
MIMAT0000076	55603
MIMAT0000076	55619
MIMAT0000076	55703
MIMAT0000076	55727
MIMAT0000076	55740
MIMAT0000076	55802
MIMAT0000076	55824
MIMAT0000076	56681
MIMAT0000076	56704
MIMAT0000076	56886
MIMAT0000076	56898
MIMAT0000076	57082
MIMAT0000076	57147
MIMAT0000076	57162
MIMAT0000076	57187
MIMAT0000076	57403
MIMAT0000076	57488
MIMAT0000076	57532
MIMAT0000076	57534
MIMAT0000076	57542
MIMAT0000076	57563
MIMAT0000076	57584
MIMAT0000076	57606
MIMAT0000076	57616
MIMAT0000076	57678
MIMAT0000076	57679
MIMAT0000076	59338
MIMAT0000076	59345
MIMAT0000076	60526
MIMAT0000076	63934
MIMAT0000076	63939
MIMAT0000076	64112
MIMAT0000076	64121
MIMAT0000076	64224
MIMAT0000076	64327
MIMAT0000076	64398
MIMAT0000076	64759
MIMAT0000076	64770
MIMAT0000076	64795
MIMAT0000076	64839
MIMAT0000076	64848
MIMAT0000076	65059
MIMAT0000076	65124
MIMAT0000076	65125
MIMAT0000076	65267
MIMAT0000076	66036
MIMAT0000076	79018
MIMAT0000076	79269
MIMAT0000076	79660
MIMAT0000076	79699
MIMAT0000076	79718
MIMAT0000076	79745
MIMAT0000076	79805
MIMAT0000076	79901
MIMAT0000076	79960
MIMAT0000076	79993
MIMAT0000076	80014
MIMAT0000076	80150
MIMAT0000076	80204
MIMAT0000076	80208
MIMAT0000076	80209
MIMAT0000076	80224
MIMAT0000076	80310
MIMAT0000076	80311
MIMAT0000076	80856
MIMAT0000076	81575
MIMAT0000076	81831
MIMAT0000076	83666
MIMAT0000076	84002
MIMAT0000076	84078
MIMAT0000076	84084
MIMAT0000076	84312
MIMAT0000076	84722
MIMAT0000076	84914
MIMAT0000076	84947
MIMAT0000076	89890
MIMAT0000076	89970
MIMAT0000076	90624
MIMAT0000076	91057
MIMAT0000076	91404
MIMAT0000076	91452
MIMAT0000076	91653
MIMAT0000076	92999
MIMAT0000076	94081
MIMAT0000076	113263
MIMAT0000076	114791
MIMAT0000076	114876
MIMAT0000076	117247
MIMAT0000076	122809
MIMAT0000076	122830
MIMAT0000076	130497
MIMAT0000076	130872
MIMAT0000076	132241
MIMAT0000076	133619
MIMAT0000076	134266
MIMAT0000076	134957
MIMAT0000076	136319
MIMAT0000076	138639
MIMAT0000076	140609
MIMAT0000076	140890
MIMAT0000076	148534
MIMAT0000076	149371
MIMAT0000076	150165
MIMAT0000076	150465
MIMAT0000076	151636
MIMAT0000076	151742
MIMAT0000076	152006
MIMAT0000076	158158
MIMAT0000076	163590
[truncated: 14,106 more rows]
