# Supplementary material for: Systematic dissection of dysregulated transcription factor–miRNA feed-forward loops across tumor types
Source: Brief Bioinform. 2015 Dec 9;17(6):996–1008. doi: 10.1093/bib/bbv107 (PMC5142013; doi:10.1093/bib/bbv107)
Supplement: Supplementary Data [file supp_bbv107_suppl_data.zip › Table S3 DE genes in 13 tumor types.xlsx]

## Sheet: DEgene_13tumor
Gene ID	BLCA	BRCA	HNSC	KICH	KIRC	KIRP	LIHC	LUAD	LUSC	PRAD	STAD	THCA	UCEC	#(tumor)
5348	1	1	1	1	1	1	1	1	1	1	1	1	1	13
126393	1	1	1	1	1	1	1	1	1	1	1	1	1	13
730	1	1	1	1	1	1	1	1	1	1	1	1	1	13
54972	1	1	1	1	1	1	1	1	1	1	1	1	1	13
125	1	1	1	1	1	1	1	1	1	1	1	1	1	13
219348	1	1	1	1	1	1	1	1	1	1	1	1	1	13
55723	1	1	1	1	1	1	1	1	1	1	1	1	1	13
1675	1	1	1	1	1	1	0	1	1	1	1	1	1	12
10894	1	1	1	1	0	1	1	1	1	1	1	1	1	12
4239	1	1	1	1	1	1	1	1	1	0	1	1	1	12
2273	1	1	1	1	1	1	0	1	1	1	1	1	1	12
25802	1	1	1	1	0	1	1	1	1	1	1	1	1	12
316	1	1	1	1	0	1	1	1	1	1	1	1	1	12
32	1	1	1	0	1	1	1	1	1	1	1	1	1	12
8013	1	1	1	0	1	1	1	1	1	1	1	1	1	12
7049	1	1	1	1	1	1	0	1	1	1	1	1	1	12
1634	1	1	0	1	1	1	1	1	1	1	1	1	1	12
6422	1	1	1	1	1	1	1	1	1	0	1	1	1	12
11185	1	1	1	1	0	1	1	1	1	1	1	1	1	12
1805	1	1	1	1	1	1	1	0	1	1	1	1	1	12
10615	1	1	1	1	0	1	1	1	1	1	1	1	1	12
1960	1	1	1	1	1	1	1	1	1	0	1	1	1	12
6401	1	1	1	1	1	1	1	1	1	1	0	1	1	12
55143	1	1	1	1	1	1	1	1	1	1	1	0	1	12
10381	1	1	1	1	1	1	1	1	1	0	1	1	1	12
22974	1	1	1	1	1	1	1	1	1	1	1	0	1	12
701	1	1	1	1	1	1	0	1	1	1	1	1	1	12
2305	1	1	1	1	1	1	1	1	1	1	1	0	1	12
4703	1	1	1	1	1	1	1	1	1	1	1	0	1	12
11065	1	1	1	1	1	1	1	1	1	1	1	0	1	12
991	1	1	1	1	1	1	1	1	1	1	1	0	1	12
7153	1	1	1	1	1	1	1	1	1	1	1	0	1	12
3833	1	1	1	1	1	1	1	1	1	1	1	0	1	12
51514	1	1	1	1	1	1	1	1	1	0	1	1	1	12
113130	1	1	1	1	1	1	1	1	1	1	1	0	1	12
81620	1	1	1	1	1	1	1	1	1	0	1	1	1	12
9055	1	1	1	1	1	1	1	1	1	1	1	0	1	12
128239	1	1	1	0	1	1	1	1	1	1	1	1	1	12
4288	1	1	1	1	1	1	1	1	1	1	1	0	1	12
1063	1	1	1	1	1	1	1	1	1	1	1	0	1	12
890	1	1	1	1	1	1	1	1	1	1	1	0	1	12
51659	1	1	1	1	1	1	1	1	1	0	1	1	1	12
1869	1	1	1	1	1	1	1	1	1	0	1	1	1	12
4320	1	1	1	0	1	1	1	1	1	0	1	1	1	11
2949	1	1	0	1	1	1	0	1	1	1	1	1	1	11
79974	1	1	0	1	0	1	1	1	1	1	1	1	1	11
8404	1	1	1	1	1	0	1	1	1	1	1	0	1	11
114905	1	1	0	1	1	1	0	1	1	1	1	1	1	11
5239	1	1	1	0	1	1	0	1	1	1	1	1	1	11
1410	1	1	1	0	1	1	1	1	0	1	1	1	1	11
120892	1	0	1	1	1	1	0	1	1	1	1	1	1	11
5166	1	1	1	1	0	1	1	1	1	1	1	0	1	11
4969	1	1	1	1	1	0	0	1	1	1	1	1	1	11
9172	1	1	1	1	1	1	1	1	0	1	1	0	1	11
3316	1	1	1	1	1	1	0	1	1	1	1	0	1	11
26577	1	1	1	1	0	1	0	1	1	1	1	1	1	11
1674	1	1	1	1	1	1	0	1	1	1	1	0	1	11
287	1	1	1	1	1	1	0	0	1	1	1	1	1	11
9068	1	1	1	0	1	1	0	1	1	1	1	1	1	11
22915	1	1	1	0	1	1	1	1	1	0	1	1	1	11
5740	1	1	1	1	1	0	1	1	1	1	1	0	1	11
9737	1	1	1	1	0	1	1	1	1	1	1	0	1	11
10351	1	1	1	1	1	0	1	1	1	0	1	1	1	11
2354	1	1	1	1	0	1	1	1	1	0	1	1	1	11
6790	1	1	1	1	1	1	1	1	1	0	1	0	1	11
6387	1	1	1	1	1	1	1	0	1	0	1	1	1	11
1958	1	1	1	1	0	1	1	1	1	0	1	1	1	11
467	1	1	0	1	1	1	1	1	1	0	1	1	1	11
1036	1	1	0	1	1	1	1	1	1	1	1	0	1	11
2353	1	1	1	1	0	1	1	1	1	0	1	1	1	11
11004	1	1	1	1	1	1	0	1	1	1	1	0	1	11
4306	1	1	1	1	1	1	1	1	1	0	1	0	1	11
5328	1	1	1	1	1	1	1	1	1	0	1	1	0	11
55215	1	1	1	1	1	1	1	1	1	0	1	0	1	11
2175	1	1	1	1	1	1	1	1	1	0	1	0	1	11
91851	1	1	1	0	1	1	0	1	1	1	1	1	1	11
124222	1	1	0	1	1	1	1	1	1	0	1	1	1	11
4085	1	1	1	1	1	1	1	1	1	0	1	0	1	11
5347	1	1	1	0	1	1	1	1	1	1	1	0	1	11
27115	1	1	1	1	0	1	1	1	1	1	1	0	1	11
4499	1	1	1	1	1	1	1	1	1	0	1	1	0	11
9319	1	1	1	1	1	1	0	1	1	1	1	0	1	11
26353	1	0	1	1	1	1	1	1	1	1	1	0	1	11
2146	1	1	0	1	1	1	1	1	1	1	1	0	1	11
3161	1	1	1	1	1	0	1	1	1	1	1	0	1	11
115908	1	1	1	0	1	1	0	1	1	1	1	1	1	11
284	1	1	1	1	0	1	1	1	1	1	1	0	1	11
9824	1	1	1	1	1	1	1	1	1	0	1	0	1	11
10112	1	1	1	0	1	0	1	1	1	1	1	1	1	11
79682	1	1	0	1	1	1	1	1	1	0	1	1	1	11
10460	1	1	1	1	1	1	1	1	1	0	1	0	1	11
9768	1	1	1	0	1	1	1	1	1	0	1	1	1	11
1288	1	0	1	1	1	1	0	1	1	1	1	1	1	11
116028	1	1	1	1	0	1	1	1	1	0	1	1	1	11
220965	1	1	1	1	0	1	1	1	1	0	1	1	1	11
6241	1	1	0	1	1	1	1	1	1	1	1	0	1	11
6676	1	1	0	1	1	1	1	1	1	0	1	1	1	11
4318	1	1	1	1	1	1	1	1	1	1	1	0	0	11
81831	1	1	1	1	1	1	0	1	1	1	1	0	1	11
54443	0	1	1	1	1	1	1	1	1	0	1	1	1	11
6590	0	1	1	1	1	1	1	1	1	1	1	1	0	11
2159	1	1	0	0	1	1	0	1	1	1	1	1	1	10
23336	1	1	1	1	1	0	0	1	1	1	1	0	1	10
221476	1	1	1	0	0	1	0	1	1	1	1	1	1	10
7148	1	1	1	1	0	1	1	1	1	0	0	1	1	10
11155	1	1	1	1	0	1	0	1	1	1	1	0	1	10
1264	1	1	1	1	0	1	0	1	1	1	1	0	1	10
72	1	1	1	0	1	0	1	1	1	1	1	0	1	10
8436	1	1	1	1	0	0	0	1	1	1	1	1	1	10
3164	1	1	1	0	1	1	1	1	1	0	0	1	1	10
1346	1	1	1	1	0	0	1	1	1	1	1	0	1	10
8309	1	0	1	1	1	1	1	0	1	1	1	0	1	10
1843	1	1	1	1	0	1	1	0	1	0	1	1	1	10
79442	1	1	0	0	1	1	0	1	1	1	1	1	1	10
57158	1	1	1	1	1	1	0	0	1	1	1	0	1	10
91624	1	1	1	1	0	0	0	1	1	1	1	1	1	10
5549	1	1	1	1	1	0	0	1	1	0	1	1	1	10
10875	1	1	1	1	0	1	1	0	1	0	1	1	1	10
5737	1	1	1	0	1	1	1	1	1	0	1	0	1	10
4629	1	1	0	1	0	1	0	1	1	1	1	1	1	10
5138	1	1	1	1	0	1	1	1	1	0	1	0	1	10
25890	1	1	1	1	0	1	0	1	1	0	1	1	1	10
6345	1	1	1	1	1	0	0	1	1	1	0	1	1	10
114789	1	1	1	0	1	1	1	1	1	0	0	1	1	10
5831	1	1	0	1	1	1	1	1	1	1	0	0	1	10
79987	1	1	0	1	1	1	1	1	1	0	0	1	1	10
5745	1	1	0	1	1	1	1	1	1	1	0	0	1	10
2995	1	1	1	1	1	0	0	1	1	1	1	0	1	10
3569	1	1	1	1	1	0	0	1	1	1	1	1	0	10
7538	1	1	1	1	0	1	1	1	1	0	1	0	1	10
3679	1	1	1	1	0	0	1	0	1	1	1	1	1	10
84981	1	1	0	0	1	1	0	1	1	1	1	1	1	10
3131	1	1	1	1	0	0	0	1	1	1	1	1	1	10
27129	1	1	1	0	1	1	0	1	1	1	1	0	1	10
6649	1	1	1	1	1	0	1	1	1	0	0	1	1	10
257194	1	1	0	1	0	1	0	1	1	1	1	1	1	10
6696	1	1	1	0	0	1	1	1	1	0	1	1	1	10
9735	1	1	1	1	0	1	1	1	1	0	1	0	1	10
114787	1	1	1	1	1	1	0	1	1	1	0	1	0	10
27295	1	1	1	1	0	1	0	1	1	0	1	1	1	10
91461	1	1	1	1	0	1	1	1	1	0	1	0	1	10
114904	1	1	1	0	1	1	1	1	1	0	1	1	0	10
3489	1	1	1	1	0	1	1	0	0	1	1	1	1	10
256691	1	1	1	0	1	0	0	1	1	1	1	1	1	10
2878	1	1	1	1	1	1	0	1	1	1	1	0	0	10
4171	1	1	1	1	0	1	1	1	1	0	1	0	1	10
6358	1	1	1	1	0	1	1	1	1	0	1	0	1	10
25902	1	0	1	1	0	1	1	1	1	0	1	1	1	10
857	1	1	1	1	1	0	0	1	1	1	1	0	1	10
1464	1	1	1	1	1	0	1	0	0	1	1	1	1	10
5730	1	1	1	1	1	0	1	1	1	1	0	0	1	10
11170	1	1	1	1	1	1	0	1	1	1	1	0	0	10
90865	1	1	1	0	0	0	1	1	1	1	1	1	1	10
6236	1	1	1	0	1	1	0	1	1	1	1	0	1	10
1951	1	1	1	1	0	1	0	1	1	1	1	0	1	10
145781	1	1	1	1	1	0	0	1	1	1	0	1	1	10
9104	1	1	0	0	1	1	1	1	1	1	1	0	1	10
6493	1	1	1	1	1	1	0	1	1	1	0	0	1	10
5334	1	0	1	1	1	1	0	1	1	1	1	0	1	10
79625	1	1	1	1	1	1	0	1	1	0	1	0	1	10
29028	1	1	1	1	0	1	1	1	1	0	1	0	1	10
9099	1	1	1	1	1	1	0	1	0	1	1	0	1	10
5648	1	1	0	0	1	1	1	1	0	1	1	1	1	10
2252	1	1	1	1	1	1	0	0	1	1	0	1	1	10
29128	1	1	1	0	1	1	0	1	1	0	1	1	1	10
55273	1	1	0	1	1	1	0	1	1	1	1	1	0	10
3777	1	1	0	1	1	1	0	1	1	1	1	0	1	10
50512	1	1	0	1	0	1	1	1	1	1	1	0	1	10
1062	1	1	1	0	1	1	0	1	1	1	1	0	1	10
990	1	1	1	0	1	1	1	1	1	0	1	0	1	10
10635	1	1	1	1	1	1	0	1	1	0	1	0	1	10
54507	1	1	0	1	1	1	0	1	1	1	1	0	1	10
29089	1	1	1	1	0	1	1	1	1	0	1	0	1	10
891	1	1	0	1	1	1	1	1	1	0	1	0	1	10
1776	1	1	1	1	1	1	1	1	1	0	1	0	0	10
894	1	1	1	0	1	1	1	1	0	1	0	1	1	10
9401	1	1	1	1	0	1	1	1	1	0	1	0	1	10
259266	1	1	1	0	1	0	1	1	1	1	1	0	1	10
374393	1	1	0	0	1	0	1	1	1	1	1	1	1	10
9133	1	1	1	0	1	0	1	1	1	1	1	0	1	10
84296	1	1	1	1	0	1	1	1	1	0	1	0	1	10
57761	1	1	1	1	1	1	0	0	1	0	1	1	1	10
51435	1	0	1	1	1	1	1	1	0	1	1	0	1	10
10609	1	1	1	1	0	1	1	1	1	0	1	0	1	10
6366	1	1	1	1	0	0	0	1	1	1	1	1	1	10
55964	1	1	0	1	0	1	0	1	1	1	1	1	1	10
51203	1	1	0	1	1	1	1	1	1	0	1	0	1	10
6403	1	1	1	1	1	1	1	1	1	0	0	0	1	10
63876	1	1	1	1	1	1	0	1	1	0	1	1	0	10
9582	1	1	1	1	1	1	1	1	1	0	0	0	1	10
8038	1	1	1	1	1	1	0	1	1	0	1	1	0	10
4323	1	1	1	0	1	1	1	1	1	0	1	1	0	10
80178	1	1	1	0	0	1	0	1	1	1	1	1	1	10
10391	1	1	0	1	1	1	0	1	1	1	0	1	1	10
899	1	1	0	1	1	1	1	1	1	0	1	0	1	10
9633	1	1	1	1	1	1	0	1	1	0	1	0	1	10
64151	1	1	1	0	1	0	1	1	1	1	1	0	1	10
7083	1	1	1	1	0	1	1	1	1	0	0	1	1	10
4605	1	1	1	0	1	1	0	1	1	1	1	0	1	10
7298	1	1	0	0	1	1	1	1	1	0	1	1	1	10
113146	1	0	0	1	1	1	1	1	1	1	1	1	0	10
3918	1	1	1	1	1	1	1	0	1	0	1	1	0	10
1462	1	1	1	0	1	1	1	1	1	0	1	1	0	10
10891	1	1	1	1	1	0	1	1	1	1	0	1	0	10
586	1	0	1	1	1	1	1	1	0	0	1	1	1	10
116238	1	1	0	0	1	0	1	1	1	1	1	1	1	10
56241	1	1	0	1	1	1	1	1	1	0	1	0	1	10
5010	1	1	1	1	1	1	0	1	1	0	0	1	1	10
140597	1	0	0	1	1	1	0	1	1	1	1	1	1	10
1515	1	1	1	1	1	1	0	1	1	0	1	0	1	10
222962	0	1	1	1	1	1	1	1	1	0	0	1	1	10
4023	0	1	1	1	1	1	1	1	1	1	0	1	0	10
1646	0	1	1	1	1	1	1	1	1	1	0	1	0	10
3291	0	1	1	1	1	1	1	1	1	0	0	1	1	10
6280	0	1	1	1	1	1	0	1	1	0	1	1	1	10
2628	0	0	1	1	1	1	1	1	1	1	0	1	1	10
7058	0	1	1	1	1	1	0	1	1	0	1	1	1	10
3043	0	1	1	1	0	0	1	1	1	1	1	1	1	10
55224	0	1	1	1	1	1	0	1	1	1	1	1	0	10
112399	0	1	1	0	1	1	1	1	1	1	0	1	1	10
7123	1	1	1	0	0	1	0	1	1	1	1	0	1	9
10365	1	1	1	1	0	1	0	1	1	0	0	1	1	9
8406	1	1	0	0	0	0	1	1	1	1	1	1	1	9
55083	1	1	1	0	1	0	0	1	1	1	1	0	1	9
80332	1	1	1	0	0	0	0	1	1	1	1	1	1	9
5837	1	1	1	0	0	1	0	1	1	1	1	0	1	9
8736	1	1	1	1	0	1	0	0	1	1	1	0	1	9
64651	1	1	1	0	0	1	1	1	1	0	1	0	1	9
171024	1	1	1	1	0	1	0	1	0	1	1	0	1	9
115572	1	0	1	0	1	1	0	1	1	1	1	1	0	9
55679	1	1	0	1	0	1	0	1	1	1	1	0	1	9
80760	1	1	0	0	0	1	1	1	1	1	1	0	1	9
8639	1	1	1	1	0	1	0	1	1	0	1	0	1	9
477	1	1	1	1	0	1	0	1	1	1	1	0	0	9
1073	1	1	1	1	0	0	0	1	1	1	1	0	1	9
10398	1	1	0	1	0	0	1	1	1	1	1	0	1	9
9796	1	1	1	0	0	0	0	1	1	1	1	1	1	9
7145	1	1	1	0	0	1	0	1	1	1	1	0	1	9
8654	1	1	0	0	0	0	1	1	1	1	1	1	1	9
23345	1	1	0	1	0	0	1	1	1	0	1	1	1	9
51285	1	1	1	0	1	0	1	1	1	1	0	0	1	9
6586	1	1	1	1	0	1	1	1	1	1	0	0	0	9
3491	1	1	1	1	0	1	1	0	1	0	0	1	1	9
2247	1	1	0	1	0	0	0	1	1	1	1	1	1	9
64321	1	1	1	1	0	1	0	1	1	0	1	0	1	9
687	1	1	1	1	0	1	0	1	1	0	1	0	1	9
358	1	1	1	1	0	0	1	1	1	0	0	1	1	9
7111	1	1	1	1	0	0	0	1	1	0	1	1	1	9
4684	1	1	0	0	1	0	1	0	1	1	1	1	1	9
84417	1	1	0	1	1	1	0	1	1	1	1	0	0	9
158471	1	1	1	1	1	1	0	0	1	0	1	0	1	9
55022	1	1	0	1	0	1	0	1	1	0	1	1	1	9
5241	1	0	0	1	1	1	0	1	1	1	1	1	0	9
4129	1	0	1	1	0	0	0	1	1	1	1	1	1	9
338328	1	1	0	1	0	1	1	1	1	0	1	0	1	9
5350	1	1	1	1	0	1	0	0	1	1	1	0	1	9
147463	1	1	0	1	1	1	1	1	1	0	0	0	1	9
9413	1	1	1	1	1	1	0	1	1	0	1	0	0	9
388135	1	0	1	1	1	1	0	1	0	1	1	0	1	9
11169	1	1	1	1	0	1	0	1	1	0	1	0	1	9
5178	1	0	1	1	1	1	0	0	1	0	1	1	1	9
55885	1	1	0	1	1	1	0	0	1	1	1	1	0	9
10235	1	1	0	1	0	1	0	1	1	1	1	0	1	9
51655	1	1	1	1	1	1	0	1	1	0	0	1	0	9
389125	1	1	1	1	0	1	0	1	1	1	0	0	1	9
4232	1	1	1	1	1	0	0	1	1	0	1	0	1	9
845	1	1	0	1	0	1	0	1	1	1	1	0	1	9
3149	1	1	1	1	0	1	0	1	1	0	1	0	1	9
7122	1	1	1	1	0	1	1	1	1	0	0	0	1	9
79686	1	1	1	1	0	1	0	1	1	1	0	0	1	9
6491	1	1	1	0	0	1	0	1	1	1	1	0	1	9
80727	1	1	1	0	1	0	1	1	1	0	1	0	1	9
10100	1	0	0	1	0	1	0	1	1	1	1	1	1	9
94274	1	1	0	1	0	1	0	1	1	1	1	0	1	9
222166	1	1	1	1	1	1	0	1	1	0	1	0	0	9
5881	1	1	1	0	1	0	1	1	1	0	1	0	1	9
6659	1	1	0	0	0	1	1	1	1	0	1	1	1	9
11226	1	1	1	1	1	1	0	1	1	1	0	0	0	9
2532	1	1	1	1	0	1	0	1	1	0	1	0	1	9
51705	1	1	1	1	1	1	0	1	1	0	0	0	1	9
55248	1	1	1	1	0	0	1	1	1	0	1	0	1	9
2920	1	1	1	1	1	0	1	1	1	0	0	1	0	9
4796	1	1	1	0	0	1	1	1	1	0	1	0	1	9
1894	1	1	1	0	0	1	1	1	1	0	1	0	1	9
9837	1	1	1	0	0	1	1	1	1	0	1	0	1	9
283383	1	1	1	1	1	0	0	1	1	1	0	0	1	9
4804	1	1	0	1	1	0	1	0	1	1	0	1	1	9
84904	1	1	1	0	1	1	1	1	1	0	0	0	1	9
4998	1	1	1	0	1	1	0	1	1	0	1	0	1	9
1740	1	1	1	1	1	1	1	0	0	0	1	1	0	9
203859	1	1	0	1	1	0	0	1	1	1	1	1	0	9
56920	1	1	1	1	1	1	1	1	1	0	0	0	0	9
10644	1	0	1	1	0	1	1	0	1	1	1	1	0	9
84733	1	1	1	0	0	0	0	1	1	1	1	1	1	9
89958	1	1	0	1	0	1	0	1	1	1	1	0	1	9
898	1	1	1	1	0	1	0	1	1	0	1	0	1	9
24137	1	1	1	0	1	0	0	1	1	1	1	0	1	9
5990	1	1	0	1	1	0	1	1	1	0	1	0	1	9
388228	1	1	0	0	1	1	0	1	1	1	1	0	1	9
1111	1	1	1	0	0	0	1	1	1	1	1	0	1	9
92312	1	1	0	0	0	0	1	1	1	1	1	1	1	9
1164	1	1	0	1	0	1	0	1	1	0	1	1	1	9
4001	1	1	0	0	1	1	1	1	1	0	1	0	1	9
983	1	1	0	0	0	1	1	1	1	1	1	0	1	9
8337	1	1	1	0	1	1	1	1	1	0	0	1	0	9
7832	1	0	1	1	1	1	0	1	1	0	1	0	1	9
644538	1	1	0	1	1	0	0	0	1	1	1	1	1	9
1104	1	1	0	0	1	1	0	1	1	0	1	1	1	9
54209	1	0	1	1	1	1	1	0	1	0	1	1	0	9
83849	1	1	1	1	0	1	0	1	1	0	1	0	1	9
2237	1	1	1	1	0	0	1	1	1	0	1	0	1	9
675	1	1	1	0	1	1	0	1	1	0	1	0	1	9
23397	1	1	1	0	1	0	0	1	1	1	1	0	1	9
5243	1	1	1	1	1	0	0	1	1	0	1	0	1	9
149175	1	1	0	0	0	1	1	1	1	1	1	1	0	9
79581	1	1	0	1	0	1	1	1	1	0	1	0	1	9
84823	1	1	0	1	0	1	1	1	1	0	1	0	1	9
9388	1	0	1	1	1	1	1	0	0	1	1	0	1	9
3984	0	1	1	1	0	1	1	1	1	0	1	1	0	9
11173	1	1	1	0	1	1	1	1	0	0	1	1	0	9
25894	1	0	1	1	1	1	0	1	1	0	1	1	0	9
26472	1	1	0	1	0	1	1	1	1	0	0	1	1	9
2118	1	0	0	1	0	1	1	1	1	0	1	1	1	9
79075	1	1	1	0	1	1	0	1	1	0	1	0	1	9
63922	1	1	1	0	0	1	1	1	1	0	1	0	1	9
10411	1	1	0	1	1	1	1	1	1	0	0	0	1	9
699	1	1	1	0	1	0	0	1	1	1	1	0	1	9
3486	1	0	1	0	1	1	1	1	1	0	1	1	0	9
3832	1	1	0	0	1	1	1	1	1	0	1	0	1	9
3977	1	1	1	0	0	0	1	1	1	0	1	1	1	9
84798	1	1	0	1	0	1	1	1	1	1	1	0	0	9
256435	1	1	0	1	1	1	0	1	1	0	1	0	1	9
2070	1	0	1	1	1	1	0	1	0	1	0	1	1	9
23551	1	1	1	1	1	0	0	0	1	0	1	1	1	9
83461	1	1	1	1	0	1	0	1	1	1	0	0	1	9
85236	1	1	1	0	1	1	1	1	1	0	0	0	1	9
26084	1	0	0	0	1	1	1	1	1	1	1	0	1	9
7881	1	1	1	0	1	0	0	1	1	1	1	0	1	9
8862	1	0	1	0	1	1	0	0	1	1	1	1	1	9
151507	1	0	1	1	0	1	1	1	1	1	1	0	0	9
10350	1	1	0	0	1	1	0	1	1	0	1	1	1	9
2674	1	1	1	1	0	0	0	1	1	0	1	1	1	9
9603	1	1	0	0	1	0	0	1	1	1	1	1	1	9
79888	1	1	1	0	1	1	1	0	1	0	1	0	1	9
9638	1	1	1	1	0	0	1	1	0	1	1	0	1	9
10052	1	0	1	1	1	0	1	0	0	1	1	1	1	9
79924	1	1	0	1	0	0	1	1	1	1	0	1	1	9
1001	1	0	1	0	1	1	0	1	1	0	1	1	1	9
2214	1	1	1	1	1	1	1	0	1	0	1	0	0	9
50937	1	0	1	1	1	1	0	1	0	0	1	1	1	9
55502	1	1	0	0	0	1	1	1	1	0	1	1	1	9
57082	1	1	1	1	0	0	1	1	1	0	1	0	1	9
63976	1	1	0	0	1	1	0	1	1	1	0	1	1	9
8483	1	0	1	1	1	1	1	1	1	0	0	0	1	9
4192	1	1	0	0	1	1	1	1	1	0	0	1	1	9
84419	1	1	1	0	1	1	0	1	1	1	0	1	0	9
25928	1	1	0	1	1	0	0	1	1	1	1	0	1	9
55165	1	1	1	0	1	0	0	1	1	1	1	0	1	9
130497	1	1	1	0	0	1	0	1	1	1	0	1	1	9
8475	1	1	1	0	1	0	1	1	1	1	0	0	1	9
28999	1	1	1	0	1	0	0	1	1	0	1	1	1	9
332	1	1	1	0	1	0	0	1	1	1	1	0	1	9
2824	1	1	0	1	1	0	0	1	1	1	1	1	0	9
3815	1	1	1	1	1	0	0	0	0	1	1	1	1	9
760	1	0	1	1	1	0	0	1	0	1	1	1	1	9
5733	1	1	1	0	1	1	0	1	0	1	1	0	1	9
176	1	1	1	1	1	1	0	1	1	0	1	0	0	9
1311	1	1	1	0	0	0	0	1	1	1	1	1	1	9
5570	1	1	0	1	1	1	0	1	1	1	1	0	0	9
27338	1	1	1	1	0	0	1	1	1	0	1	0	1	9
8839	1	1	1	0	0	0	0	1	1	1	1	1	1	9
5064	1	1	1	1	1	1	1	0	0	0	0	1	1	9
23768	1	1	1	1	1	1	1	0	0	0	0	1	1	9
4241	1	0	0	1	1	1	0	1	1	1	1	1	0	9
7010	1	1	0	1	1	1	1	1	1	0	0	0	1	9
5228	1	0	1	0	1	0	1	1	1	1	1	1	0	9
5153	1	1	0	1	1	0	0	1	1	1	1	0	1	9
50509	1	0	1	1	1	0	1	1	1	0	1	1	0	9
1645	1	1	1	0	1	1	0	1	1	1	0	1	0	9
8836	1	1	0	1	1	1	1	0	1	0	1	0	1	9
56133	1	1	1	0	1	1	0	1	0	1	0	1	1	9
9232	1	1	0	1	1	1	1	1	1	0	0	0	1	9
29091	1	1	1	1	0	1	1	1	1	0	0	0	1	9
55118	1	1	1	1	1	0	0	1	1	1	1	0	0	9
5909	1	1	0	0	1	1	1	0	1	1	0	1	1	9
8854	1	1	0	1	1	0	0	1	1	1	0	1	1	9
9088	1	1	1	0	0	0	0	1	1	1	1	1	1	9
3512	1	1	1	1	1	0	1	0	1	0	1	0	1	9
6712	0	1	0	0	1	1	1	1	1	1	0	1	1	9
5284	0	1	1	1	1	1	0	1	1	0	1	0	1	9
10085	0	1	1	1	1	1	0	0	1	1	0	1	1	9
6652	0	1	0	1	1	1	1	1	1	0	0	1	1	9
858	0	1	1	1	1	1	0	1	1	1	0	0	1	9
84627	0	1	1	1	1	1	0	1	1	0	1	1	0	9
126014	0	1	1	1	1	1	0	1	1	0	1	1	0	9
81607	0	1	0	1	1	1	0	1	1	0	1	1	1	9
22801	0	1	1	1	0	0	1	1	1	0	1	1	1	9
7301	0	1	1	1	1	1	1	0	1	0	0	1	1	9
27074	0	1	1	1	1	0	0	1	1	0	1	1	1	9
1000	0	1	1	1	1	1	0	1	1	1	0	1	0	9
27076	0	1	1	1	1	1	0	1	1	0	1	0	1	9
1277	0	1	1	0	1	1	1	1	1	0	1	1	0	9
2619	0	1	0	1	1	1	1	0	0	1	1	1	1	9
7135	0	1	1	1	1	1	0	1	1	1	0	1	0	9
23428	0	1	1	1	1	1	1	0	1	0	1	0	1	9
6338	0	0	1	1	1	1	0	1	1	0	1	1	1	9
3898	0	1	0	1	1	1	1	1	1	0	0	1	1	9
84951	0	1	1	1	1	1	0	1	1	1	1	0	0	9
387104	0	1	0	0	1	1	0	1	1	1	1	1	1	9
57447	0	1	1	0	1	1	1	1	0	1	1	0	1	9
2327	0	1	1	1	0	0	1	1	1	0	1	1	1	9
3040	0	1	1	0	0	0	1	1	1	1	1	1	1	9
23237	0	1	0	1	1	1	0	1	1	1	0	1	1	9
6273	0	1	0	1	1	1	0	1	1	1	0	1	1	9
1278	0	1	1	0	1	1	1	1	1	0	1	1	0	9
2819	0	1	1	1	1	1	1	1	1	0	0	1	0	9
10231	1	1	1	1	0	0	0	1	1	1	0	0	1	8
2294	1	0	0	1	1	0	0	1	1	1	1	0	1	8
23371	1	1	1	0	0	1	0	1	1	0	1	0	1	8
9510	1	1	0	1	0	0	1	1	1	0	1	0	1	8
116535	1	1	0	1	1	1	0	0	0	1	1	0	1	8
401093	1	1	1	0	0	0	0	1	1	1	1	0	1	8
2318	1	1	1	0	0	1	1	0	0	1	1	0	1	8
26112	1	1	1	0	0	0	0	1	1	1	1	0	1	8
93649	1	1	0	0	0	1	0	1	1	1	1	0	1	8
84952	1	0	1	0	1	1	0	1	1	0	1	0	1	8
23492	1	1	1	0	0	1	0	1	1	0	1	0	1	8
9452	1	1	1	0	0	1	0	1	1	0	1	0	1	8
728264	1	1	0	1	0	1	0	0	1	1	1	0	1	8
4660	1	1	1	1	0	0	0	0	1	1	1	0	1	8
6943	1	0	0	1	1	1	1	1	1	0	0	0	1	8
23743	1	1	0	1	0	1	0	1	0	1	1	0	1	8
4929	1	0	1	0	1	1	1	1	1	0	0	0	1	8
10580	1	1	1	0	0	0	0	1	1	1	1	0	1	8
387763	1	1	0	0	0	1	1	1	1	0	1	0	1	8
348093	1	1	0	1	0	1	0	1	0	1	1	0	1	8
7373	1	1	1	1	1	1	0	0	1	0	0	0	1	8
7169	1	1	1	1	0	0	1	0	0	1	1	0	1	8
5210	1	1	0	0	1	1	1	1	1	0	0	0	1	8
253827	1	1	0	1	0	0	0	1	1	1	1	0	1	8
10267	1	1	0	1	0	1	1	1	0	0	0	1	1	8
166336	1	1	0	1	0	0	0	1	1	1	1	0	1	8
10335	1	0	0	1	0	1	1	0	1	1	1	0	1	8
51673	1	1	1	1	0	1	0	1	1	0	0	0	1	8
388335	1	1	1	1	0	0	1	0	1	0	1	1	0	8
157869	1	0	1	1	0	0	0	1	1	1	1	1	0	8
10516	1	1	0	1	1	1	0	1	1	0	0	1	0	8
947	1	1	1	0	0	1	1	1	1	0	0	0	1	8
10979	1	1	0	0	0	0	1	1	1	1	1	0	1	8
6442	1	0	1	0	0	1	0	1	1	1	1	0	1	8
11082	1	1	1	1	1	0	0	0	1	0	0	1	1	8
10826	1	1	1	0	0	0	0	0	1	1	1	1	1	8
92999	1	1	1	1	0	0	0	1	1	0	1	0	1	8
83875	1	0	0	1	0	1	1	1	1	0	0	1	1	8
185	1	0	0	1	0	1	1	1	1	1	0	1	0	8
221091	1	1	1	0	0	0	0	1	1	0	1	1	1	8
1408	1	1	1	1	0	0	0	1	1	0	1	0	1	8
79915	1	1	0	0	1	1	0	1	1	0	1	0	1	8
1910	1	1	1	0	1	0	1	1	1	1	0	0	0	8
11095	1	0	0	1	0	1	0	1	1	1	1	0	1	8
8630	1	1	0	0	0	0	1	1	1	0	1	1	1	8
9314	1	1	1	1	0	0	1	1	0	0	1	0	1	8
284119	1	1	0	1	0	0	0	1	1	1	1	0	1	8
1837	1	0	1	1	0	1	1	0	0	1	1	0	1	8
57381	1	1	0	1	0	1	0	1	1	0	1	0	1	8
23034	1	1	0	1	0	0	0	1	1	0	1	1	1	8
9023	1	0	1	1	1	1	0	0	1	1	0	0	1	8
7704	1	1	1	0	0	1	0	1	1	0	1	1	0	8
9936	1	1	1	1	0	0	1	1	1	0	0	0	1	8
5806	1	1	1	1	1	0	0	1	1	0	0	1	0	8
8208	1	1	0	1	0	0	0	1	1	0	1	1	1	8
2788	1	1	1	0	1	1	0	1	1	0	1	0	0	8
84870	1	1	1	0	1	1	1	0	0	1	0	1	0	8
9754	1	1	0	1	0	1	0	1	1	1	0	0	1	8
4616	1	0	1	0	0	1	1	1	1	0	1	0	1	8
57484	1	1	1	0	1	1	0	0	0	0	1	1	1	8
65078	1	1	1	1	1	1	0	0	1	0	0	1	0	8
4881	1	1	1	1	0	0	0	1	1	0	1	0	1	8
6038	1	1	1	1	1	0	0	1	1	0	0	0	1	8
9200	1	0	0	0	1	0	0	1	1	1	1	1	1	8
729359	1	1	1	0	0	0	1	1	0	1	1	0	1	8
1763	1	1	0	0	0	1	1	1	1	0	1	0	1	8
9353	1	1	0	1	1	0	0	1	1	0	1	0	1	8
482	1	1	0	1	0	1	0	1	1	0	1	0	1	8
4256	1	0	1	1	0	1	1	1	1	0	0	0	1	8
1827	1	1	0	1	0	1	1	1	1	0	0	1	0	8
4359	1	1	1	1	0	0	1	0	0	1	1	0	1	8
55038	1	1	1	0	0	1	1	1	1	0	0	0	1	8
145270	1	1	0	0	1	1	0	0	1	1	1	1	0	8
27147	1	1	0	1	1	1	0	1	1	0	0	0	1	8
2053	1	0	1	0	1	1	1	1	0	0	1	0	1	8
3838	1	1	1	0	0	0	1	1	1	0	1	0	1	8
84624	1	1	1	1	0	0	1	1	1	0	1	0	0	8
58494	1	1	1	1	0	1	0	1	1	0	1	0	0	8
5577	1	1	1	0	1	1	0	0	1	0	1	0	1	8
85004	1	0	1	0	0	0	1	1	1	1	1	0	1	8
3680	1	1	1	0	0	1	1	0	1	1	1	0	0	8
3953	1	1	1	1	0	0	0	1	1	0	1	0	1	8
8082	1	1	1	1	1	0	0	0	0	1	1	0	1	8
10060	1	1	1	1	0	0	1	0	1	0	1	0	1	8
55355	1	1	1	0	0	0	0	1	1	1	1	0	1	8
51804	1	1	0	1	1	0	0	1	1	0	1	0	1	8
30846	1	1	0	0	1	1	1	0	1	1	0	0	1	8
81930	1	1	1	0	1	0	0	1	1	0	1	0	1	8
2202	1	1	0	1	0	0	0	1	1	1	0	1	1	8
3726	1	1	0	1	0	1	1	1	1	0	0	0	1	8
4277	1	1	1	0	1	1	1	0	0	0	1	0	1	8
7957	1	1	1	0	1	1	0	1	0	0	1	0	1	8
25924	1	1	0	1	0	1	0	1	1	1	1	0	0	8
7804	1	1	1	0	0	1	0	1	1	0	1	0	1	8
6581	1	1	0	1	1	1	1	0	1	0	0	0	1	8
641700	1	1	1	0	1	1	0	1	1	0	0	0	1	8
64168	1	0	0	1	0	0	0	1	1	1	1	1	1	8
64344	1	1	0	1	0	1	0	0	1	1	1	1	0	8
84561	1	1	1	0	0	1	0	1	1	1	0	0	1	8
395	1	1	1	1	0	0	0	1	1	0	0	1	1	8
55010	1	1	0	1	0	1	0	1	1	0	1	0	1	8
57088	1	1	0	1	0	0	1	1	1	0	0	1	1	8
2177	1	1	0	0	0	1	1	1	1	0	1	0	1	8
5156	1	1	0	1	1	1	1	0	0	0	0	1	1	8
91687	1	1	1	0	0	0	1	1	1	0	1	0	1	8
10926	1	1	0	1	0	1	0	1	1	0	1	0	1	8
389792	1	1	1	1	0	0	0	1	1	0	1	1	0	8
38	1	0	1	1	1	1	1	0	0	0	1	0	1	8
6324	1	1	1	1	1	1	0	0	0	0	0	1	1	8
720	1	1	1	1	1	1	0	0	1	1	0	0	0	8
1789	1	1	1	0	0	1	0	1	1	0	1	0	1	8
5627	1	1	0	1	1	0	0	1	1	0	0	1	1	8
2157	1	1	1	1	1	0	0	1	1	0	0	0	1	8
375775	1	1	1	0	0	0	1	1	1	0	1	0	1	8
11217	1	1	0	1	0	1	0	1	1	0	0	1	1	8
84900	1	1	0	0	0	1	0	1	1	0	1	1	1	8
51512	1	1	1	0	1	0	0	1	1	0	1	0	1	8
341	1	0	0	1	1	1	0	0	1	1	1	1	0	8
54892	1	1	1	0	0	0	1	1	1	0	1	0	1	8
80310	1	1	1	0	1	0	1	0	0	1	1	0	1	8
4237	1	1	1	0	0	0	0	1	1	0	1	1	1	8
5984	1	1	1	0	0	1	1	1	1	0	0	0	1	8
78995	1	0	1	0	1	1	0	1	1	0	1	0	1	8
1238	1	0	1	0	1	1	0	1	1	0	0	1	1	8
3757	1	0	0	1	0	1	0	1	1	1	1	0	1	8
5320	1	1	1	0	0	0	0	1	1	1	1	1	0	8
286827	1	1	1	0	1	1	0	1	1	0	0	0	1	8
10631	1	1	1	0	1	0	1	1	1	0	0	1	0	8
83478	1	1	0	1	1	0	0	1	1	0	1	1	0	8
55789	1	1	1	0	0	0	0	1	1	0	1	1	1	8
2690	1	1	0	0	0	1	1	1	0	0	1	1	1	8
718	1	1	1	0	1	1	0	0	1	0	1	1	0	8
9833	1	1	1	0	1	0	0	1	1	0	1	0	1	8
25788	1	1	1	0	1	1	0	1	1	0	1	0	0	8
23594	1	1	1	1	0	0	0	1	1	0	1	0	1	8
65243	1	1	0	0	0	0	0	1	1	1	1	1	1	8
10535	1	1	1	0	0	1	1	1	1	0	0	0	1	8
1029	1	1	1	0	0	0	1	1	1	0	1	0	1	8
3910	1	1	0	1	1	1	1	0	1	0	0	0	1	8
80274	1	0	0	0	1	1	1	1	1	1	1	0	0	8
10733	1	1	0	1	0	1	0	1	1	0	1	0	1	8
150726	1	0	1	0	1	1	0	1	1	0	1	1	0	8
7272	1	1	1	0	0	0	0	1	1	1	1	0	1	8
5959	1	1	0	1	1	1	1	0	0	1	0	1	0	8
10293	1	1	0	1	0	1	0	1	1	0	1	0	1	8
1272	1	0	1	1	1	1	0	0	1	1	1	0	0	8
3730	1	0	0	1	1	1	0	1	1	0	1	0	1	8
57631	1	1	0	1	0	0	0	1	1	1	1	0	1	8
10036	1	1	0	1	0	0	1	1	1	0	1	0	1	8
27303	1	1	0	1	0	0	0	1	1	1	1	0	1	8
81035	1	0	0	1	0	0	0	1	1	1	1	1	1	8
89927	1	0	1	0	1	0	0	0	1	1	1	1	1	8
9787	1	1	1	0	1	0	0	1	1	0	1	0	1	8
26586	1	1	1	0	0	0	1	1	1	0	1	0	1	8
147645	1	0	1	1	0	1	1	1	1	0	1	0	0	8
4973	1	1	1	0	1	1	0	1	1	0	1	0	0	8
137872	1	1	1	0	1	0	0	1	1	0	1	0	1	8
23460	1	1	1	1	0	0	0	1	1	0	1	1	0	8
11240	1	0	1	1	1	1	0	0	0	1	1	0	1	8
117248	1	1	0	1	0	1	0	1	1	0	1	0	1	8
1959	1	1	0	1	0	1	1	1	1	0	0	1	0	8
84281	1	1	1	1	1	1	0	0	0	1	1	0	0	8
5888	1	1	1	0	1	0	0	1	1	0	1	0	1	8
10962	1	1	1	1	0	0	0	1	1	0	1	1	0	8
7482	1	0	1	0	1	1	0	1	1	1	0	0	1	8
10403	1	1	1	0	1	0	0	1	1	0	1	0	1	8
3725	1	1	0	1	0	0	1	0	1	0	1	1	1	8
12	1	1	1	1	0	1	1	0	0	1	1	0	0	8
285313	1	1	1	0	1	0	0	1	1	0	0	1	1	8
158326	1	1	0	0	1	1	0	1	1	1	0	0	1	8
1893	1	1	1	1	0	0	1	1	0	0	1	1	0	8
168537	1	1	1	0	1	1	0	1	1	0	0	0	1	8
84894	1	1	0	0	1	0	1	1	1	0	1	1	0	8
80381	0	0	1	1	1	1	0	0	1	0	1	1	1	8
55635	1	1	1	0	1	0	0	1	1	0	1	0	1	8
3481	1	1	0	1	0	1	0	0	1	1	1	0	1	8
5799	1	1	1	1	0	0	0	1	1	1	0	0	1	8
8425	1	1	0	1	1	0	0	1	1	0	1	0	1	8
85315	1	0	1	1	1	1	1	0	1	1	0	0	0	8
29127	1	1	0	1	0	1	1	1	1	0	0	0	1	8
5265	1	0	0	1	1	1	0	1	1	1	0	1	0	8
57863	1	1	0	0	1	1	0	0	1	0	1	1	1	8
153579	1	1	0	1	1	1	1	1	1	0	0	0	0	8
8614	1	0	1	1	1	0	1	0	1	0	1	0	1	8
79007	1	1	0	0	0	1	1	1	1	1	0	0	1	8
1846	1	0	0	1	1	1	0	1	1	1	0	1	0	8
79172	1	1	1	0	0	0	1	1	1	0	1	0	1	8
8676	1	1	0	0	1	0	1	1	1	0	0	1	1	8
7226	1	0	1	1	1	1	0	1	0	1	0	0	1	8
3014	1	1	0	0	0	1	1	1	1	0	1	0	1	8
57639	1	0	0	1	1	1	0	1	1	0	1	1	0	8
113730	1	1	1	1	0	0	0	1	1	0	1	1	0	8
57452	1	0	1	1	1	0	0	1	1	0	1	0	1	8
8622	1	1	0	0	1	1	0	1	1	0	1	0	1	8
9547	1	0	1	1	0	0	1	1	1	0	1	1	0	8
710	1	1	0	1	1	0	1	1	1	0	0	0	1	8
7784	1	0	0	0	1	1	1	1	1	1	1	0	0	8
83604	1	1	0	1	0	0	0	1	1	0	1	1	1	8
2078	1	1	0	1	0	1	0	1	1	1	0	0	1	8
114907	1	0	0	1	0	1	1	1	1	0	1	0	1	8
8835	1	1	0	1	0	1	1	1	1	0	0	0	1	8
25903	1	1	1	0	1	1	1	1	0	0	1	0	0	8
326624	1	0	1	0	1	1	0	0	1	1	1	0	1	8
257019	1	1	0	1	0	1	0	1	1	1	0	1	0	8
23213	1	1	1	0	1	0	1	1	1	0	1	0	0	8
4072	1	1	0	0	1	1	1	1	0	1	0	0	1	8
51477	1	0	0	1	1	0	1	0	1	1	1	1	0	8
3400	1	1	1	1	0	0	0	1	0	1	1	1	0	8
117289	1	0	0	1	1	1	1	0	1	0	0	1	1	8
440	0	1	1	1	0	1	1	1	1	0	0	0	1	8
9123	1	1	0	0	1	1	1	1	1	0	0	0	1	8
126	1	1	1	0	1	1	1	0	1	0	1	0	0	8
56265	1	0	0	1	0	1	0	1	1	1	1	1	0	8
387103	1	1	0	0	0	1	1	1	1	0	1	0	1	8
6535	1	0	1	1	1	0	1	1	1	0	0	0	1	8
284403	1	1	0	1	0	1	0	1	1	0	1	0	1	8
90161	1	0	0	1	1	1	0	1	1	0	0	1	1	8
2947	1	0	1	1	1	1	0	1	1	1	0	0	0	8
4157	1	1	1	1	1	1	0	1	1	0	0	0	0	8
221002	1	0	1	1	1	0	0	1	1	0	1	1	0	8
30001	1	1	0	1	1	1	0	1	1	0	0	0	1	8
120071	1	0	1	0	1	1	1	1	1	0	0	0	1	8
6271	1	0	1	1	1	1	1	0	0	1	0	1	0	8
79801	1	1	1	1	0	0	0	1	1	0	1	0	1	8
1944	1	1	0	0	1	1	0	1	1	0	0	1	1	8
100170841	1	1	0	0	1	1	0	1	1	0	1	1	0	8
84706	1	0	1	1	1	1	0	1	1	0	0	0	1	8
745	1	0	1	1	0	1	1	1	1	0	0	1	0	8
4360	1	1	0	1	0	1	1	1	1	0	0	0	1	8
4603	1	1	1	1	1	1	1	1	0	0	0	0	0	8
80725	1	1	0	1	0	1	0	1	1	0	1	1	0	8
10437	0	1	1	1	1	1	0	0	1	0	1	0	1	8
6855	1	1	0	1	1	1	0	1	1	0	0	1	0	8
56849	1	1	0	1	0	0	0	1	1	1	1	0	1	8
10439	1	0	0	1	1	0	0	1	1	0	1	1	1	8
51678	1	0	0	1	0	1	1	1	1	1	0	0	1	8
84913	1	1	1	1	0	0	1	0	1	0	1	0	1	8
85409	1	1	1	1	1	0	0	1	0	0	1	0	1	8
84553	1	0	0	1	1	1	0	1	1	0	1	1	0	8
374907	1	0	1	1	1	0	0	0	1	1	1	1	0	8
8851	1	1	0	1	1	1	0	1	1	1	0	0	0	8
10578	0	0	1	1	1	1	0	1	1	0	1	1	0	8
203	0	0	1	1	1	0	0	1	1	1	0	1	1	8
4017	0	0	1	0	1	1	1	1	1	0	1	1	0	8
79919	0	1	1	1	1	1	0	1	1	0	0	0	1	8
2346	0	0	0	1	1	1	1	1	1	1	0	0	1	8
132671	0	0	1	0	1	1	0	1	1	1	0	1	1	8
26470	0	1	0	0	1	1	1	1	1	0	1	1	0	8
79953	0	1	0	1	0	1	0	1	1	1	1	1	0	8
246329	0	1	1	1	1	1	0	0	1	1	1	0	0	8
143903	0	0	1	1	1	0	0	1	0	1	1	1	1	8
4118	0	0	1	0	1	1	0	1	1	1	1	0	1	8
5588	0	1	1	1	1	0	0	1	1	1	0	1	0	8
2203	0	1	0	1	1	1	1	1	1	0	1	0	0	8
51704	0	1	1	1	1	1	0	0	1	1	0	1	0	8
4233	0	1	1	1	1	1	0	1	0	0	1	1	0	8
1356	0	0	0	1	1	1	1	1	1	0	1	0	1	8
84915	0	1	0	1	1	1	1	1	1	1	0	0	0	8
10752	0	1	1	0	1	1	0	1	1	0	1	1	0	8
79679	0	1	1	1	1	1	0	0	1	1	0	0	1	8
3418	0	1	1	1	1	1	0	1	1	0	0	0	1	8
6279	0	1	1	0	1	1	1	0	1	1	1	0	0	8
6513	0	1	1	0	1	1	1	1	1	0	0	0	1	8
2625	0	1	1	0	1	1	0	0	1	1	1	0	1	8
5521	0	1	1	1	1	1	0	0	1	1	1	0	0	8
9365	0	1	0	1	1	1	0	1	1	0	1	1	0	8
1289	0	1	1	0	1	1	0	1	1	0	1	1	0	8
83543	0	0	1	1	1	1	1	0	0	1	1	1	0	8
27151	0	1	1	1	1	0	0	1	1	1	0	1	0	8
7070	0	1	1	1	0	1	1	1	1	0	1	0	0	8
3101	0	0	1	0	1	1	1	1	1	0	1	1	0	8
8857	0	0	1	1	1	0	1	1	0	1	1	1	0	8
5345	0	1	0	1	1	1	1	0	1	1	1	0	0	8
2170	0	1	1	1	0	0	1	0	1	1	0	1	1	8
3956	0	0	1	1	1	1	1	0	0	1	0	1	1	8
83648	0	0	0	1	1	1	0	1	1	1	1	1	0	8
2171	0	1	0	0	1	1	0	1	1	1	1	0	1	8
112597	0	0	0	1	1	1	1	1	0	0	1	1	1	8
10974	0	1	0	1	1	0	1	1	1	0	1	0	1	8
1382	0	1	0	1	1	0	0	1	1	1	1	1	0	8
7113	0	0	1	1	1	1	1	1	1	0	0	0	1	8
200958	0	0	1	1	1	1	1	1	1	0	0	1	0	8
6857	0	1	1	1	1	1	1	1	1	0	0	0	0	8
249	0	1	0	1	0	1	1	1	1	0	0	1	1	8
130733	0	1	0	1	1	1	0	1	1	1	0	1	0	8
4070	0	0	1	1	1	1	1	0	1	0	0	1	1	8
3914	0	1	1	0	0	0	1	1	1	1	1	1	0	8
5270	0	1	1	1	1	1	1	1	1	0	0	0	0	8
255743	0	1	1	0	1	1	1	1	1	0	0	0	1	8
57402	0	1	1	1	1	1	0	0	1	1	1	0	0	8
55061	0	1	0	1	1	1	1	0	1	0	1	1	0	8
148523	0	0	0	1	1	0	1	1	1	1	1	1	0	8
255189	0	1	0	1	1	1	0	1	1	0	0	1	1	8
148808	0	0	1	1	1	1	0	1	1	0	1	1	0	8
245973	0	0	1	1	1	1	0	1	1	1	0	0	1	8
2167	0	1	1	0	0	1	1	1	1	0	1	1	0	8
56649	0	0	0	1	1	1	0	1	1	1	0	1	1	8
1672	0	1	1	1	1	1	0	0	1	1	1	0	0	8
148252	0	1	1	1	1	0	0	1	1	0	1	1	0	8
80326	0	0	1	1	1	1	0	1	1	1	0	1	0	8
66004	0	1	1	1	1	1	0	1	1	0	1	0	0	8
3039	0	1	1	0	0	0	1	1	1	0	1	1	1	8
27253	0	1	1	1	1	1	1	1	1	0	0	0	0	8
53405	0	1	1	1	1	1	1	1	1	0	0	0	0	8
762	0	1	0	1	1	1	0	1	1	1	0	1	0	8
388815	0	1	0	1	1	1	0	1	1	0	1	0	1	8
5979	0	1	0	0	1	0	1	1	1	1	1	1	0	8
6327	0	1	0	1	1	1	0	1	1	1	0	0	1	8
147372	0	1	0	1	1	1	1	1	1	1	0	0	0	8
729	0	1	0	1	1	1	1	1	1	0	0	0	1	8
1950	0	1	1	1	1	1	0	1	0	1	0	1	0	8
163782	0	0	1	0	1	1	1	1	0	1	1	0	1	8
134111	0	0	1	1	1	1	0	0	0	1	1	1	1	8
2823	0	0	0	1	0	1	1	1	1	1	0	1	1	8
7051	0	0	1	1	1	1	0	1	1	1	0	1	0	8
11076	1	1	0	1	0	0	0	1	1	0	0	1	1	7
51676	1	1	1	0	1	0	0	0	0	1	1	0	1	7
6517	1	1	1	1	0	0	0	0	0	1	1	0	1	7
4147	1	1	0	1	1	0	0	0	0	1	0	1	1	7
146556	1	0	0	1	1	1	0	0	1	1	1	0	0	7
3779	1	1	1	0	1	0	0	0	0	1	1	0	1	7
4638	1	1	0	1	0	0	0	0	1	1	1	0	1	7
3708	1	0	1	0	0	1	0	0	1	0	1	1	1	7
147906	1	0	0	1	0	1	0	0	1	1	1	0	1	7
387496	1	1	0	1	1	0	0	1	1	0	0	0	1	7
5997	1	1	0	1	0	0	0	1	1	0	1	0	1	7
163175	1	1	0	0	1	0	0	1	1	0	1	0	1	7
1465	1	1	0	0	0	1	0	0	1	1	1	0	1	7
27145	1	1	0	0	1	0	0	0	1	1	1	0	1	7
8912	1	1	0	0	1	1	1	0	0	0	1	0	1	7
399959	1	1	1	1	0	0	0	0	1	1	0	0	1	7
59	1	1	0	1	0	0	1	0	0	1	1	0	1	7
85352	1	1	1	0	0	0	0	0	1	1	1	0	1	7
2791	1	1	0	0	0	1	0	1	1	1	0	0	1	7
58189	1	0	0	1	0	1	0	1	1	1	1	0	0	7
10659	1	1	0	1	0	1	0	0	1	0	1	0	1	7
2	1	1	0	1	0	1	0	1	1	0	0	0	1	7
85458	1	1	0	1	0	0	0	1	1	0	1	0	1	7
25959	1	1	0	0	0	0	0	1	1	1	1	0	1	7
5662	1	1	0	0	0	0	0	0	1	1	1	1	1	7
196740	1	1	0	0	0	1	1	0	1	0	1	0	1	7
9934	1	1	0	0	1	1	0	1	1	0	1	0	0	7
286133	1	1	1	0	0	0	0	1	1	0	1	1	0	7
6876	1	1	0	1	0	1	0	0	0	1	1	0	1	7
285671	1	1	1	0	1	0	1	0	1	0	1	0	0	7
81575	1	1	0	0	1	1	0	1	1	0	0	0	1	7
9021	1	1	0	1	0	0	1	1	1	0	0	0	1	7
217	1	1	1	1	0	0	1	1	1	0	0	0	0	7
2162	1	1	0	1	0	1	1	1	0	0	1	0	0	7
7168	1	0	1	1	1	0	0	0	0	1	1	0	1	7
29951	1	0	0	1	0	0	0	1	0	1	1	1	1	7
283174	1	1	0	1	0	0	0	0	0	1	1	1	1	7
6347	1	1	1	1	0	0	0	1	1	0	0	0	1	7
10252	1	1	1	0	1	0	0	0	1	0	0	1	1	7
8516	1	0	0	1	0	1	0	1	1	0	1	1	0	7
443	1	1	0	1	0	1	1	0	0	1	1	0	0	7
79927	1	1	0	1	0	1	0	1	1	0	0	0	1	7
2681	1	1	1	0	1	0	0	0	1	1	1	0	0	7
8572	1	1	0	1	0	0	0	0	1	0	1	1	1	7
160622	1	1	0	1	0	1	0	1	1	0	0	0	1	7
7177	1	0	0	0	1	1	1	1	1	0	0	0	1	7
388121	1	0	1	1	0	0	0	0	1	0	1	1	1	7
90139	1	0	1	0	1	0	0	1	0	1	1	0	1	7
64094	1	0	0	1	0	1	1	0	0	0	1	1	1	7
79785	1	1	0	1	1	1	0	0	0	0	0	1	1	7
23500	1	1	0	1	0	1	0	0	1	1	1	0	0	7
64499	1	0	0	0	1	1	1	1	1	0	0	0	1	7
146433	1	1	1	0	1	1	1	1	0	0	0	0	0	7
1756	1	1	1	0	0	0	0	0	0	1	1	1	1	7
57569	1	1	1	0	0	0	0	0	1	1	1	0	1	7
3899	1	0	0	0	1	1	0	1	1	0	1	0	1	7
1326	1	1	1	0	0	0	0	1	1	1	0	1	0	7
8914	1	1	1	0	0	0	0	1	1	0	1	0	1	7
23704	1	1	1	0	1	0	0	1	0	0	1	0	1	7
100130733	1	1	0	1	0	1	0	1	1	0	0	0	1	7
283298	1	1	0	1	0	0	0	1	1	0	0	1	1	7
4131	1	0	0	1	0	1	1	1	0	1	1	0	0	7
83643	1	1	0	1	0	1	1	0	0	1	0	0	1	7
79901	1	1	0	0	0	0	0	1	1	0	1	1	1	7
6450	1	0	1	0	1	1	0	1	0	1	1	0	0	7
4173	1	1	0	0	0	0	1	1	1	0	1	0	1	7
4162	1	1	0	0	1	0	1	0	0	1	1	1	0	7
9601	1	1	1	0	1	0	0	1	1	0	0	0	1	7
1490	1	0	0	1	1	1	0	0	1	0	0	1	1	7
1901	1	1	1	0	0	1	0	1	1	0	0	0	1	7
55055	1	1	0	0	0	0	1	1	1	0	1	0	1	7
2774	1	1	1	0	0	0	0	0	0	1	1	1	1	7
92162	1	1	0	1	0	1	0	1	1	0	0	0	1	7
353500	1	1	1	0	0	0	0	1	1	0	1	1	0	7
127435	1	1	1	1	0	0	0	0	1	0	0	1	1	7
10865	1	1	0	1	1	0	0	1	1	0	0	0	1	7
10763	1	1	0	1	0	1	1	0	1	0	0	0	1	7
23413	1	0	0	1	1	0	0	0	1	1	1	0	1	7
4916	1	0	0	1	1	1	0	1	1	0	0	1	0	7
291	1	1	1	1	1	1	0	0	0	0	1	0	0	7
114898	1	0	0	0	0	0	0	1	1	1	1	1	1	7
6546	1	0	0	0	1	1	1	0	0	1	1	0	1	7
5199	1	1	1	0	1	0	1	1	1	0	0	0	0	7
25927	1	1	0	0	0	0	0	1	1	1	1	0	1	7
1847	1	0	1	0	0	1	1	0	0	1	1	1	0	7
1839	1	1	0	1	0	1	0	1	1	0	0	0	1	7
57650	1	1	1	0	0	0	0	1	1	0	1	0	1	7
6869	1	1	0	1	1	0	0	1	0	0	1	0	1	7
3624	1	1	1	1	0	1	0	0	0	0	1	1	0	7
27085	1	1	1	0	0	0	0	1	1	0	1	0	1	7
5592	1	0	0	0	0	0	0	1	1	1	1	1	1	7
10486	1	0	1	1	0	0	1	0	0	1	1	0	1	7
4897	1	0	1	0	0	0	0	0	1	1	1	1	1	7
672	1	1	0	0	0	1	0	1	1	0	1	0	1	7
1316	1	1	0	0	0	0	1	1	1	0	0	1	1	7
4919	1	1	1	0	0	1	0	1	1	0	0	0	1	7
7037	1	1	1	1	0	0	1	0	1	0	0	0	1	7
5376	1	0	0	1	1	0	0	1	1	1	1	0	0	7
152926	1	0	1	0	1	1	0	0	1	0	1	0	1	7
1786	1	1	0	0	0	0	1	1	1	0	1	0	1	7
10418	1	0	0	1	0	1	0	0	1	1	1	1	0	7
4487	1	1	0	1	1	0	0	1	0	0	1	0	1	7
3590	1	1	1	0	0	0	0	1	1	0	1	0	1	7
220108	1	1	0	1	1	0	0	0	1	0	1	1	0	7
56099	1	1	0	1	1	0	0	1	1	0	0	0	1	7
196883	1	1	0	1	0	1	0	1	1	0	0	0	1	7
64946	1	1	0	0	1	1	1	1	1	0	0	0	0	7
116159	1	1	0	1	0	1	0	1	1	0	0	0	1	7
9918	1	0	1	0	0	0	1	1	1	0	1	0	1	7
79633	1	1	0	1	0	0	0	1	1	0	0	1	1	7
164832	1	0	1	0	1	1	0	0	0	0	1	1	1	7
113115	1	1	1	0	0	0	0	1	1	0	1	0	1	7
28982	1	1	1	0	0	0	1	1	1	0	0	0	1	7
9134	1	1	0	0	1	0	0	1	1	0	0	1	1	7
641	1	1	0	0	1	0	0	1	1	0	1	0	1	7
79742	1	1	0	0	1	0	1	1	1	0	0	0	1	7
9718	1	1	1	0	0	0	0	1	1	0	1	0	1	7
4345	1	1	0	0	1	1	1	0	0	1	0	0	1	7
79094	1	1	1	1	1	1	0	0	1	0	0	0	0	7
84793	1	0	1	0	1	1	0	1	1	0	1	0	0	7
57658	1	1	1	0	0	0	0	1	1	0	1	0	1	7
55732	1	1	1	0	0	0	1	1	1	0	0	0	1	7
115330	1	1	1	0	0	0	1	1	1	0	0	0	1	7
256949	1	1	1	0	0	1	0	1	1	0	0	0	1	7
6472	1	0	0	1	1	1	0	1	1	0	0	0	1	7
5307	1	1	1	0	0	0	0	0	1	1	1	0	1	7
55340	1	1	0	0	1	1	0	1	1	0	0	0	1	7
51267	1	1	0	0	1	1	0	1	1	0	0	0	1	7
8991	1	0	1	0	1	1	0	1	1	0	1	0	0	7
6319	1	1	0	1	1	1	0	0	0	0	0	1	1	7
83540	1	1	1	0	0	0	0	1	1	0	1	0	1	7
1594	1	1	1	0	1	1	0	1	1	0	0	0	0	7
3177	1	0	0	1	1	1	1	0	0	0	1	0	1	7
84722	1	1	0	0	0	0	1	1	1	0	1	0	1	7
80179	1	1	0	1	0	0	1	1	1	0	0	0	1	7
9493	1	1	1	0	0	0	0	1	1	0	1	0	1	7
5071	1	1	1	0	0	1	0	1	0	0	1	0	1	7
90417	1	1	1	0	0	0	0	1	1	0	1	0	1	7
7092	1	1	1	1	1	0	0	1	1	0	0	0	0	7
27254	1	0	0	1	1	1	0	0	1	1	0	0	1	7
84515	1	0	1	0	0	0	1	1	1	0	1	0	1	7
220042	1	1	1	0	0	0	0	1	1	0	1	0	1	7
5099	1	0	1	0	1	0	0	1	1	1	1	0	0	7
1978	1	1	0	0	1	1	0	1	1	0	0	0	1	7
64403	1	0	1	0	0	1	0	1	1	0	1	1	0	7
8317	1	1	0	0	0	1	0	1	1	0	1	0	1	7
1378	1	1	0	1	1	1	1	0	1	0	0	0	0	7
9636	1	1	1	0	1	0	0	1	0	0	1	0	1	7
157313	1	1	1	0	1	0	0	0	1	0	1	0	1	7
10024	1	1	1	0	0	0	0	1	1	0	1	0	1	7
25854	1	1	1	1	0	0	1	0	1	0	1	0	0	7
57622	1	1	1	0	1	0	0	1	1	1	0	0	0	7
4093	1	1	0	1	0	0	0	1	1	0	1	1	0	7
6304	1	1	1	1	0	0	1	0	0	0	1	0	1	7
2906	1	1	1	0	0	0	0	1	1	0	1	0	1	7
23225	1	1	1	0	0	0	0	1	1	1	0	0	1	7
11080	1	1	0	1	0	0	0	0	0	1	1	1	1	7
5596	1	0	0	0	1	1	0	1	1	0	1	1	0	7
93594	1	1	0	1	0	0	1	1	1	0	1	0	0	7
26051	1	1	0	1	0	1	0	0	1	0	0	1	1	7
63967	1	1	1	0	0	0	0	1	1	0	1	0	1	7
161198	1	1	0	0	1	1	0	1	1	0	0	0	1	7
9156	1	1	1	0	0	0	0	1	1	0	1	0	1	7
192668	1	0	0	1	1	0	0	1	1	1	1	0	0	7
4751	1	1	1	0	0	0	0	1	1	0	1	0	1	7
10395	1	1	0	0	0	0	1	1	1	0	1	0	1	7
9928	1	1	1	0	0	0	0	1	1	0	1	0	1	7
7517	1	0	1	1	0	1	1	1	1	0	0	0	0	7
4057	1	0	1	1	0	0	0	1	0	0	1	1	1	7
29923	1	0	0	0	1	1	0	1	1	0	1	0	1	7
11130	1	1	0	0	0	0	1	1	1	0	1	0	1	7
10129	1	0	1	0	1	1	0	1	1	0	0	0	1	7
91442	1	1	1	1	0	1	0	1	1	0	0	0	0	7
150468	1	1	1	0	0	0	0	1	1	0	1	0	1	7
1191	1	0	1	0	0	1	0	1	1	1	0	1	0	7
4692	1	1	0	1	0	0	0	1	1	0	1	0	1	7
55771	1	1	1	0	0	0	0	1	1	0	1	0	1	7
1820	1	0	1	1	0	0	1	1	1	0	0	0	1	7
56892	1	0	0	1	1	1	1	0	1	0	0	1	0	7
1163	1	0	1	0	0	0	1	1	1	0	1	0	1	7
4940	1	1	1	0	1	0	0	1	0	0	1	0	1	7
112464	1	0	1	0	1	1	1	0	0	1	0	0	1	7
993	1	1	0	1	0	0	0	1	1	0	1	0	1	7
976	1	0	0	1	1	1	0	1	1	0	0	0	1	7
8395	1	0	1	1	1	0	0	1	1	1	0	0	0	7
1138	1	1	0	0	0	0	0	1	1	1	1	0	1	7
3429	1	1	1	0	1	1	1	0	0	0	0	0	1	7
8875	1	0	0	1	1	1	1	1	1	0	0	0	0	7
8318	1	1	1	0	0	0	0	1	1	0	1	0	1	7
4828	1	1	1	0	1	0	0	0	1	0	1	1	0	7
168667	1	1	0	0	0	0	1	1	1	1	1	0	0	7
55630	1	1	1	0	1	0	1	1	0	0	0	0	1	7
29968	1	0	0	0	1	0	1	1	1	0	1	0	1	7
11015	1	1	0	0	0	1	1	1	1	0	0	1	0	7
3017	1	1	1	1	1	0	0	1	1	0	0	0	0	7
220134	1	1	1	0	0	0	0	1	1	0	1	0	1	7
375790	1	0	1	1	0	0	1	0	0	0	1	1	1	7
5050	1	1	0	0	0	0	1	1	1	0	0	1	1	7
80243	1	1	0	0	1	1	0	1	1	0	0	1	0	7
716	1	0	0	1	1	1	1	0	0	0	0	1	1	7
65108	1	1	0	0	0	0	0	1	1	1	1	0	1	7
92092	1	0	1	1	1	1	0	1	1	0	0	0	0	7
3373	1	1	0	0	1	1	0	1	1	0	0	0	1	7
3949	1	0	0	1	1	1	1	1	1	0	0	0	0	7
2205	1	0	1	0	0	0	0	1	1	1	1	1	0	7
3764	1	1	0	1	0	0	0	1	1	1	0	0	1	7
590	1	0	0	0	0	1	1	1	0	1	1	0	1	7
4830	1	1	0	0	0	1	1	1	1	0	0	0	1	7
283248	1	1	1	1	0	0	0	1	0	0	1	0	1	7
64123	1	1	0	0	1	1	0	1	1	0	0	0	1	7
1842	1	1	0	1	0	1	0	1	1	0	0	0	1	7
4282	1	1	0	1	1	0	0	1	1	0	0	0	1	7
2191	1	1	1	0	0	0	0	1	1	0	1	1	0	7
6867	1	1	0	0	0	1	0	1	1	0	1	0	1	7
8828	1	0	0	1	1	1	0	0	0	1	1	1	0	7
875	1	1	1	0	0	1	1	1	0	1	0	0	0	7
11326	1	1	0	0	1	1	1	1	1	0	0	0	0	7
9212	1	1	1	0	0	0	0	1	1	0	1	0	1	7
81493	1	0	1	1	0	1	0	1	1	0	0	1	0	7
57549	1	1	0	0	0	1	0	1	1	0	0	1	1	7
7436	1	1	0	1	0	1	1	1	0	0	1	0	0	7
116835	1	1	0	1	0	1	0	1	1	0	0	0	1	7
1122	1	1	1	0	0	0	1	1	1	0	1	0	0	7
4223	1	1	0	0	1	0	0	1	1	0	0	1	1	7
57722	1	0	1	1	1	1	0	1	0	0	0	0	1	7
4176	1	0	1	0	0	1	1	1	1	0	1	0	0	7
785	1	0	1	1	1	1	0	1	1	0	0	0	0	7
8370	1	1	1	1	0	0	1	1	1	0	0	0	0	7
388610	1	1	1	0	1	0	1	0	0	1	0	1	0	7
51302	1	0	0	1	1	1	1	0	1	0	1	0	0	7
222663	1	1	0	0	1	1	0	1	1	0	0	1	0	7
339524	1	1	1	0	0	0	0	1	1	0	0	1	1	7
387914	1	1	1	1	1	0	0	1	1	0	0	0	0	7
9066	1	1	0	1	1	1	0	1	1	0	0	0	0	7
22871	1	1	0	1	1	1	0	0	0	1	0	0	1	7
59352	1	1	1	0	0	1	1	0	0	1	1	0	0	7
1033	1	1	1	0	0	0	0	1	1	0	1	0	1	7
50515	1	1	1	0	1	1	0	0	0	1	0	1	0	7
64175	0	0	1	0	1	1	0	1	1	0	1	0	1	7
148327	1	1	0	1	0	0	1	1	1	0	0	0	1	7
26585	1	1	1	1	1	0	0	1	1	0	0	0	0	7
7071	1	1	0	1	0	0	1	1	0	0	1	0	1	7
474344	1	1	0	1	0	1	0	1	1	0	0	0	1	7
7450	1	1	0	1	1	0	1	1	1	0	0	0	0	7
2701	1	0	0	0	1	1	0	1	1	0	0	1	1	7
6772	1	1	1	1	0	0	0	1	0	0	1	0	1	7
84803	1	1	0	0	1	1	1	0	0	0	1	0	1	7
3290	1	1	0	1	1	1	0	0	1	1	0	0	0	7
218	1	0	0	0	0	1	1	1	1	1	1	0	0	7
347	1	0	1	1	1	1	0	0	0	0	0	1	1	7
130271	1	1	0	1	0	1	0	1	1	1	0	0	0	7
154	1	1	0	1	0	0	0	1	1	0	1	0	1	7
683	1	1	0	1	0	0	0	1	1	0	1	0	1	7
79152	1	0	1	1	1	0	0	1	1	0	0	0	1	7
56967	1	0	0	0	1	0	0	1	1	1	1	0	1	7
1917	1	0	1	1	0	1	1	1	0	0	1	0	0	7
132299	0	1	1	1	0	0	0	1	1	0	0	1	1	7
54922	1	1	0	1	0	1	0	1	1	0	0	0	1	7
25886	1	1	0	1	0	0	1	1	1	0	0	0	1	7
55558	0	0	1	1	1	1	1	0	0	0	1	1	0	7
79957	1	1	0	0	0	1	0	0	1	1	0	1	1	7
55872	1	1	0	0	0	0	1	1	1	0	1	0	1	7
9077	1	0	0	1	1	1	1	0	0	0	1	1	0	7
8671	1	0	1	1	0	0	0	1	1	1	0	1	0	7
301	1	1	1	0	1	1	0	0	0	0	1	1	0	7
10382	1	0	0	0	0	1	1	1	1	1	0	0	1	7
342979	1	0	0	1	1	1	0	0	1	1	0	1	0	7
728392	1	0	0	1	0	1	0	1	0	1	1	0	1	7
51280	0	1	0	1	0	0	1	1	1	1	0	0	1	7
80144	1	0	0	1	0	0	1	1	0	0	1	1	1	7
84144	1	0	0	1	0	1	1	0	1	0	1	1	0	7
7851	1	0	1	0	1	1	1	0	0	0	1	1	0	7
27293	1	1	0	1	0	1	0	1	0	1	0	0	1	7
23462	1	0	1	1	1	0	1	1	0	0	0	0	1	7
3784	1	0	1	1	1	1	0	0	1	1	0	0	0	7
8418	1	0	1	1	0	1	0	1	1	0	0	0	1	7
4283	1	1	1	1	1	0	0	1	0	0	1	0	0	7
115362	1	1	1	0	1	1	0	1	0	0	1	0	0	7
80022	1	1	0	1	1	0	1	1	1	0	0	0	0	7
5602	0	1	0	1	1	1	0	1	0	0	1	0	1	7
1305	1	1	1	0	0	0	0	1	1	1	0	1	0	7
256764	1	0	0	0	1	1	0	1	1	0	1	1	0	7
8936	1	0	0	0	0	1	0	1	1	0	1	1	1	7
388284	1	1	0	1	0	0	0	1	1	0	0	1	1	7
140706	1	1	0	1	0	1	0	1	1	0	0	0	1	7
1734	1	0	1	0	1	1	0	1	1	0	0	1	0	7
10797	0	1	0	1	1	1	0	1	1	0	0	0	1	7
3394	1	0	0	0	1	1	1	0	1	0	0	1	1	7
25999	1	0	0	1	0	0	1	0	0	1	1	1	1	7
57716	1	1	0	0	0	1	1	1	1	0	0	0	1	7
51560	1	0	1	1	0	1	1	0	1	0	1	0	0	7
6285	1	1	1	0	0	0	0	1	0	1	1	1	0	7
94122	1	1	0	1	1	0	1	0	1	0	1	0	0	7
2153	1	1	1	0	0	1	0	1	0	1	1	0	0	7
4494	1	0	0	1	1	1	1	0	0	0	0	1	1	7
23066	1	1	1	0	1	0	1	0	0	1	1	0	0	7
3217	0	0	1	0	1	0	0	1	1	1	1	0	1	7
79776	1	0	0	1	0	1	0	0	1	1	1	1	0	7
56898	0	0	1	0	0	1	1	1	1	1	1	0	0	7
91608	1	1	0	1	0	0	1	1	1	1	0	0	0	7
284716	1	1	0	0	1	1	0	0	0	1	0	1	1	7
115265	1	1	1	0	0	0	0	1	0	1	0	1	1	7
2152	1	1	0	1	1	1	0	1	0	0	0	0	1	7
9194	1	1	1	1	1	0	0	1	0	0	1	0	0	7
5950	1	1	0	1	0	0	0	1	1	1	1	0	0	7
64093	1	0	0	1	1	1	0	1	1	1	0	0	0	7
5493	1	1	1	1	1	0	0	0	0	0	1	1	0	7
55711	1	0	1	0	1	1	0	1	1	0	1	0	0	7
2487	0	0	1	1	1	1	1	0	1	0	1	0	0	7
3099	1	0	0	0	1	1	1	0	1	0	1	0	1	7
79605	1	1	0	0	1	1	1	0	1	0	1	0	0	7
80031	0	1	0	1	1	1	0	1	0	1	1	0	0	7
50486	1	1	0	1	0	0	0	0	1	1	0	1	1	7
51308	1	0	0	1	1	0	0	0	1	1	1	1	0	7
4038	0	1	0	1	1	1	0	0	1	0	0	1	1	7
6261	1	1	1	1	0	0	0	0	1	1	0	1	0	7
6666	0	1	1	1	0	0	1	1	1	0	0	0	1	7
871	0	0	1	0	1	1	1	1	0	0	1	0	1	7
1290	0	1	1	0	1	0	0	1	1	0	1	1	0	7
130399	1	1	1	1	0	0	1	1	1	0	0	0	0	7
7033	1	1	1	1	0	1	0	0	0	1	0	1	0	7
65975	1	0	0	0	1	0	0	1	1	1	1	0	1	7
8577	1	0	1	1	1	1	0	0	1	0	0	0	1	7
1012	0	1	0	0	1	1	1	1	0	0	0	1	1	7
2539	1	0	1	1	0	1	1	0	1	0	0	0	1	7
388115	1	0	1	1	0	1	1	1	1	0	0	0	0	7
5734	1	1	1	1	0	1	0	1	1	0	0	0	0	7
2209	1	1	0	1	1	1	0	0	1	0	1	0	0	7
83595	1	1	0	0	0	1	0	1	1	1	0	0	1	7
5919	0	1	0	1	1	1	0	0	1	1	0	0	1	7
387923	1	0	0	1	0	0	0	1	1	1	1	0	1	7
116362	1	1	1	1	0	1	1	0	0	0	1	0	0	7
275	0	1	0	0	1	1	0	1	1	1	1	0	0	7
84953	1	1	1	0	0	0	0	1	1	1	0	1	0	7
57214	1	1	0	1	0	0	0	1	1	0	1	1	0	7
55839	0	1	0	1	0	0	0	1	1	1	1	0	1	7
83394	1	0	0	1	1	1	1	0	0	0	1	0	1	7
9760	1	0	0	1	0	1	0	1	1	0	1	1	0	7
9254	1	1	0	0	1	1	0	1	1	0	0	1	0	7
440712	1	0	0	1	1	1	0	1	1	0	0	0	1	7
6556	0	1	1	0	1	1	0	1	1	0	1	0	0	7
101	0	1	1	0	1	1	0	1	1	0	1	0	0	7
79019	0	1	0	1	1	1	0	1	1	1	0	0	0	7
1287	0	0	1	1	1	1	0	1	1	0	1	0	0	7
9630	0	0	1	1	0	1	1	0	1	0	0	1	1	7
23657	0	1	1	1	1	0	0	1	1	1	0	0	0	7
7035	0	1	0	1	1	1	0	0	1	0	0	1	1	7
79170	0	1	1	0	1	0	1	1	1	0	0	1	0	7
54852	0	1	0	0	1	1	1	1	1	1	0	0	0	7
183	0	1	1	1	1	0	0	1	0	0	1	1	0	7
51129	0	1	0	1	1	1	0	0	0	0	1	1	1	7
63910	0	1	1	0	1	1	0	1	0	0	1	1	0	7
1773	0	1	0	1	1	1	0	1	1	0	1	0	0	7
729085	0	0	1	1	1	0	1	1	1	0	0	0	1	7
644596	0	1	0	1	1	1	0	1	0	1	0	1	0	7
8644	0	1	1	1	0	1	1	0	1	0	1	0	0	7
55959	0	1	1	0	1	1	0	0	1	0	1	0	1	7
3038	0	1	1	0	0	1	0	1	1	1	0	0	1	7
54810	0	1	0	1	0	1	1	1	1	1	0	0	0	7
4212	0	1	1	1	0	1	0	0	0	1	1	0	1	7
3248	0	0	1	0	1	1	1	0	1	1	1	0	0	7
860	0	1	0	1	1	1	0	1	1	0	0	1	0	7
3691	0	0	1	0	0	1	1	1	1	0	1	1	0	7
5836	0	1	1	0	1	1	0	0	1	1	0	0	1	7
221	0	0	1	1	1	1	0	0	1	0	0	1	1	7
3772	0	0	0	1	1	1	0	1	1	1	1	0	0	7
55086	0	0	1	1	0	0	1	1	0	1	0	1	1	7
10912	0	1	1	1	1	0	1	0	0	0	1	0	1	7
7134	0	0	1	1	1	1	0	1	1	0	0	0	1	7
23682	0	1	0	1	1	1	0	0	1	1	1	0	0	7
219699	0	1	0	1	1	0	1	0	0	1	0	1	1	7
283120	0	0	0	1	1	1	0	1	1	1	1	0	0	7
5649	0	1	1	0	0	1	0	1	0	0	1	1	1	7
3620	0	1	1	1	1	1	0	0	0	0	1	0	1	7
3694	0	0	1	1	1	0	0	0	1	1	0	1	1	7
285489	0	1	1	0	1	0	0	1	1	0	1	1	0	7
4135	0	0	0	1	1	1	0	1	1	0	1	0	1	7
8365	0	1	1	0	1	0	0	1	1	1	0	0	1	7
1441	0	1	0	1	1	1	1	1	1	0	0	0	0	7
771	0	1	0	1	0	1	1	0	1	1	0	1	0	7
140809	0	1	1	1	0	1	1	1	1	0	0	0	0	7
2026	0	1	1	0	1	1	1	0	1	1	0	0	0	7
23314	0	0	0	1	0	1	1	1	1	0	1	0	1	7
55040	0	1	0	1	1	1	0	1	1	0	1	0	0	7
79632	0	1	0	1	1	1	0	1	1	0	0	0	1	7
2564	0	1	0	1	1	0	1	0	1	1	1	0	0	7
26499	0	1	1	1	0	0	1	1	1	0	0	0	1	7
55911	0	1	0	1	1	1	0	1	1	1	0	0	0	7
653553	0	1	0	1	1	1	1	0	1	1	0	0	0	7
440503	0	1	1	0	1	0	0	1	1	0	1	0	1	7
3557	0	0	1	0	0	0	1	0	1	1	1	1	1	7
114800	0	1	0	1	1	0	0	1	1	1	0	1	0	7
94234	0	0	0	1	0	1	1	1	1	1	0	1	0	7
92840	0	1	1	1	1	1	0	1	1	0	0	0	0	7
3315	0	1	0	1	0	1	1	0	1	1	1	0	0	7
259307	0	1	1	0	1	1	1	1	1	0	0	0	0	7
360	0	0	1	1	1	1	1	0	0	1	1	0	0	7
50861	0	0	0	0	1	1	1	1	1	0	1	0	1	7
6909	0	0	1	0	0	1	1	1	1	1	0	1	0	7
11092	0	0	1	1	1	0	0	1	1	0	1	0	1	7
53905	0	0	1	1	0	1	0	1	1	1	1	0	0	7
78999	0	0	1	1	0	0	1	1	1	0	1	0	1	7
6505	0	1	1	1	0	0	1	1	1	0	0	1	0	7
9120	0	1	1	1	1	1	0	0	1	0	1	0	0	7
29841	0	0	1	0	1	0	0	1	1	0	1	1	1	7
389432	0	1	1	0	0	0	1	1	0	1	0	1	1	7
160428	0	0	1	1	1	1	0	1	1	1	0	0	0	7
642475	0	1	0	0	0	1	1	1	1	0	1	1	0	7
10272	0	0	1	1	1	0	0	0	1	0	1	1	1	7
59277	0	0	1	1	1	1	0	1	1	0	0	0	1	7
4248	0	1	0	1	1	1	0	1	1	0	0	1	0	7
84632	0	0	1	1	1	1	0	0	1	1	0	0	1	7
4015	0	0	1	0	1	0	1	0	0	1	1	1	1	7
6092	0	1	1	0	1	1	0	1	1	0	0	0	1	7
285	0	0	1	1	1	1	1	0	1	0	1	0	0	7
1580	0	0	1	0	0	0	0	1	1	1	1	1	1	7
50507	0	0	1	0	1	1	0	1	1	0	1	1	0	7
57121	0	0	0	1	1	1	0	1	1	1	0	1	0	7
7345	0	0	1	0	1	0	0	1	1	1	1	0	1	7
26508	0	1	1	0	1	0	1	0	1	0	1	0	1	7
55503	0	0	1	1	1	1	0	0	1	0	1	0	1	7
6563	0	0	0	1	1	1	0	1	0	1	1	1	0	7
4753	0	1	1	0	1	0	0	0	1	1	1	1	0	7
84502	0	0	0	1	1	1	0	1	1	1	0	0	1	7
4501	0	1	1	1	0	1	1	1	0	0	1	0	0	7
26298	0	0	1	1	1	1	1	0	1	0	0	1	0	7
10331	0	0	0	1	0	0	1	1	1	1	0	1	1	7
84830	0	0	0	1	1	1	0	1	1	0	1	1	0	7
56901	0	0	1	0	1	0	1	0	1	0	1	1	1	7
56603	0	1	1	1	1	0	0	0	1	1	0	1	0	7
2264	0	1	1	1	0	1	0	1	1	0	1	0	0	7
9242	0	0	1	0	1	1	1	1	1	0	1	0	0	7
27124	0	0	1	1	1	1	0	1	0	0	1	0	1	7
6424	0	0	1	1	0	1	0	1	1	0	1	0	1	7
284340	0	1	1	0	0	0	0	1	1	1	1	1	0	7
22925	0	1	0	1	1	1	0	0	1	0	0	1	1	7
345557	0	1	0	1	1	1	1	1	1	0	0	0	0	7
3084	0	1	1	1	0	1	1	1	0	1	0	0	0	7
9914	0	1	0	1	1	1	0	0	1	0	1	1	0	7
10903	0	0	0	1	1	0	1	1	0	1	0	1	1	7
8537	0	1	1	1	1	1	0	1	0	0	1	0	0	7
4860	0	1	0	1	1	1	1	0	0	0	0	1	1	7
10993	0	1	0	1	1	1	0	1	0	1	1	0	0	7
7754	0	1	0	1	1	1	0	1	1	1	0	0	0	7
1030	0	0	0	1	1	1	1	1	0	0	0	1	1	7
5625	0	1	0	1	0	0	1	0	1	1	1	0	1	7
8809	0	0	0	1	1	0	1	1	1	1	0	1	0	7
220	0	1	1	0	1	0	1	0	0	1	0	1	1	7
57089	0	1	1	1	0	1	0	1	1	0	0	0	1	7
5029	0	0	0	1	1	1	0	0	1	1	1	0	1	7
79762	0	1	1	1	0	1	0	1	0	0	1	1	0	7
23037	0	1	1	0	0	1	1	1	1	0	1	0	0	7
2719	0	1	1	0	1	1	1	1	0	0	0	1	0	7
84957	0	1	1	1	1	1	0	0	0	0	1	0	1	7
8685	0	1	0	0	0	1	1	1	1	0	0	1	1	7
7292	0	1	1	0	0	0	1	1	1	0	1	1	0	7
2001	0	1	1	0	1	1	0	1	1	1	0	0	0	7
344148	0	0	0	1	0	0	1	1	1	1	1	0	1	7
83539	0	1	1	1	1	1	0	1	0	1	0	0	0	7
1803	0	1	1	1	0	0	0	1	1	0	0	1	1	7
2706	0	1	0	1	1	0	1	1	1	0	1	0	0	7
3872	0	1	1	0	0	1	0	0	1	0	1	1	1	7
3800	0	1	0	1	0	1	0	1	1	0	1	0	1	7
51090	0	0	1	1	1	0	0	1	1	1	0	0	1	7
5091	0	1	0	1	1	1	0	1	1	0	0	1	0	7
1281	0	1	1	0	1	0	0	1	1	0	1	1	0	7
5420	0	0	0	1	1	1	1	1	1	0	1	0	0	7
84283	0	1	0	0	0	0	1	1	1	0	1	1	1	7
120224	0	1	1	1	1	1	1	1	0	0	0	0	0	7
135228	0	0	1	1	1	0	1	0	1	0	0	1	1	7
2525	0	1	1	0	1	1	0	1	1	0	0	0	1	7
25878	0	1	1	1	0	0	1	1	1	0	1	0	0	7
9429	0	0	0	0	1	1	0	1	1	1	1	0	1	7
776	0	1	0	1	0	0	0	1	1	1	1	1	0	7
60681	0	1	1	0	1	1	0	1	1	0	1	0	0	7
3485	0	0	1	1	1	1	0	0	1	0	0	1	1	7
9671	0	1	0	0	1	1	0	0	0	1	1	1	1	7
7102	0	1	0	1	0	1	1	1	1	1	0	0	0	7
1298	0	0	0	1	1	1	0	1	1	1	0	0	1	7
114801	0	0	1	1	1	1	0	0	0	0	1	1	1	7
3234	0	0	1	1	1	1	0	0	1	1	0	0	1	7
116844	0	1	1	1	1	1	1	0	0	0	0	1	0	7
2335	0	1	1	1	1	1	0	0	0	1	0	1	0	7
4915	0	1	1	1	1	1	0	1	1	0	0	0	0	7
9121	0	0	0	1	1	1	1	1	1	1	0	0	0	7
197257	0	1	1	1	1	0	1	0	1	0	1	0	0	7
3934	0	1	1	1	0	1	1	1	0	0	0	1	0	7
51301	0	1	0	0	1	1	0	1	0	1	1	0	1	7
8347	0	1	1	1	1	0	0	1	1	1	0	0	0	7
5101	0	1	0	1	1	1	0	1	1	1	0	0	0	7
404201	0	1	0	1	1	1	0	1	1	0	0	0	1	7
349667	0	1	0	1	0	1	1	1	0	1	1	0	0	7
2047	0	1	0	0	0	1	0	1	1	1	1	1	0	7
112817	0	1	0	1	1	0	1	1	0	1	0	1	0	7
1271	0	1	1	1	0	1	0	1	0	1	1	0	0	7
10178	0	1	0	1	1	1	0	1	0	1	0	1	0	7
5629	0	1	0	1	1	1	0	0	1	0	1	1	0	7
100126784	0	1	0	1	1	1	0	0	0	1	1	1	0	7
2894	0	1	0	0	1	0	0	1	1	1	1	0	1	7
2334	0	1	0	0	1	1	0	1	0	1	0	1	1	7
253982	0	1	0	0	1	1	0	1	1	1	1	0	0	7
2861	0	0	0	1	1	1	0	1	1	1	0	0	1	7
1524	0	1	1	1	1	1	0	0	1	0	0	0	1	7
222256	0	1	0	0	1	0	0	1	1	0	1	1	1	7
646962	0	0	0	1	1	1	0	1	1	0	1	0	1	7
2568	0	1	1	1	1	0	0	0	1	1	1	0	0	7
153478	0	0	1	1	0	1	0	1	1	0	0	1	1	7
10568	0	0	1	1	0	1	1	0	1	1	0	1	0	7
58529	0	0	1	1	1	1	0	1	1	1	0	0	0	7
1114	0	0	1	0	1	1	0	0	0	1	1	1	1	7
85442	0	0	0	1	1	1	0	1	1	1	0	0	1	7
23498	1	0	1	1	0	0	1	0	0	1	0	0	1	6
10742	1	0	1	0	0	0	0	1	1	0	1	0	1	6
84812	1	0	1	1	1	0	0	0	0	1	1	0	0	6
55790	1	0	0	1	0	0	1	0	1	0	0	1	1	6
219654	1	1	0	1	0	0	0	0	1	0	1	0	1	6
23017	1	1	0	0	1	1	0	1	1	0	0	0	0	6
57165	1	1	0	0	1	0	0	1	1	1	0	0	0	6
100302650	1	0	0	1	1	1	0	0	1	0	0	0	1	6
11259	1	1	0	1	0	0	0	0	1	1	0	0	1	6
90627	1	0	0	1	0	0	0	1	1	0	0	1	1	6
64091	1	1	0	0	1	0	0	0	0	1	1	0	1	6
8613	1	1	1	0	0	0	1	1	1	0	0	0	0	6
5579	1	0	0	1	0	0	0	0	1	1	1	0	1	6
111	1	1	0	0	0	0	0	1	0	1	1	0	1	6
1879	1	1	1	0	0	1	0	0	1	0	0	0	1	6
3778	1	0	0	1	1	0	0	0	0	1	1	0	1	6
55084	1	1	1	1	0	0	0	1	0	0	1	0	0	6
6263	1	1	1	1	0	0	0	0	0	0	1	0	1	6
11248	1	0	1	0	0	0	0	1	1	0	1	0	1	6
57419	1	0	1	0	0	0	0	1	0	1	0	1	1	6
285195	1	1	0	0	1	0	1	0	0	0	1	0	1	6
7512	1	1	0	0	1	1	0	0	1	0	1	0	0	6
116496	1	0	0	1	0	1	1	0	0	0	1	0	1	6
23024	1	0	1	1	1	0	0	1	0	0	1	0	0	6
10643	1	0	1	0	0	0	0	1	1	0	1	0	1	6
388	1	0	0	1	0	0	1	0	1	0	1	0	1	6
25891	1	1	0	0	0	1	1	0	0	0	1	0	1	6
11142	1	0	0	1	0	0	0	1	1	0	1	0	1	6
8605	1	0	1	0	1	0	1	0	1	0	0	0	1	6
2621	1	0	0	1	0	0	0	1	1	1	0	0	1	6
4130	1	0	0	0	0	1	1	0	0	1	1	0	1	6
8434	1	1	0	0	0	0	0	1	1	0	1	0	1	6
4208	1	1	1	0	1	0	0	0	1	0	0	0	1	6
2042	1	0	0	1	1	0	0	0	0	0	1	1	1	6
26153	1	1	0	1	0	1	0	1	0	0	1	0	0	6
65010	1	0	1	0	0	0	1	1	0	1	0	0	1	6
53826	1	0	0	0	0	1	0	1	1	1	0	0	1	6
5136	1	1	0	0	1	1	0	0	0	0	1	0	1	6
151306	1	0	0	1	1	1	0	1	1	0	0	0	0	6
11346	1	1	0	0	1	0	0	1	1	0	0	0	1	6
11030	1	0	1	0	0	0	0	0	1	1	1	0	1	6
83988	1	1	1	1	0	0	0	1	0	0	1	0	0	6
6330	1	1	0	0	1	0	1	1	1	0	0	0	0	6
775	1	0	0	1	0	1	0	0	1	0	0	1	1	6
151887	1	1	0	1	0	0	1	0	0	1	0	0	1	6
55157	1	1	0	0	0	0	1	1	1	0	0	0	1	6
286097	1	1	0	0	0	0	0	1	1	0	1	0	1	6
3908	1	1	0	0	1	0	0	0	1	0	0	1	1	6
627	1	0	1	0	1	0	0	1	1	1	0	0	0	6
653820	1	1	1	0	0	0	0	1	1	0	0	0	1	6
8490	1	0	0	0	1	0	1	0	1	0	1	0	1	6
1760	1	0	1	1	0	0	0	0	0	1	1	0	1	6
11149	1	1	0	1	1	1	0	0	0	0	1	0	0	6
10186	1	1	0	1	0	0	0	1	1	0	0	0	1	6
140606	1	0	0	0	0	1	1	0	0	1	1	0	1	6
23764	1	1	0	0	0	1	0	1	1	0	0	0	1	6
7516	1	1	1	0	0	0	0	0	1	0	1	0	1	6
7048	1	1	0	0	0	1	0	1	1	0	0	0	1	6
219	1	0	0	1	1	0	1	1	0	0	0	0	1	6
23542	1	1	0	0	0	0	0	1	1	0	1	0	1	6
29980	1	1	0	0	0	1	0	1	1	0	0	0	1	6
3270	1	1	0	0	0	1	0	1	1	0	0	0	1	6
9079	1	1	0	0	0	1	0	1	1	0	0	0	1	6
55920	1	1	0	0	0	0	0	1	1	0	1	0	1	6
541468	1	1	0	0	1	0	0	0	0	1	1	0	1	6
57545	1	0	0	1	0	0	0	1	1	0	1	0	1	6
2852	1	0	1	1	0	0	0	1	1	0	1	0	0	6
25943	1	1	0	0	0	0	0	1	0	1	1	0	1	6
59271	1	0	1	1	1	0	0	0	0	1	0	0	1	6
91663	1	0	0	1	0	0	0	1	1	0	0	1	1	6
23114	1	0	0	1	1	1	0	0	0	0	1	0	1	6
57188	1	0	1	0	0	0	0	1	1	0	1	0	1	6
115677	1	0	1	1	0	0	0	1	1	0	0	0	1	6
2350	1	1	0	0	1	0	0	0	1	0	1	0	1	6
57710	1	1	0	0	0	0	0	1	0	1	1	1	0	6
8814	1	0	0	0	1	0	0	1	1	0	0	1	1	6
64115	1	1	0	0	1	0	0	1	1	0	0	0	1	6
65055	1	1	0	0	0	0	0	1	0	1	1	0	1	6
6840	1	1	1	0	0	0	0	0	0	1	1	0	1	6
2199	1	1	0	1	0	1	1	0	0	0	0	1	0	6
131578	1	1	1	0	0	0	0	1	1	0	1	0	0	6
9260	1	0	0	0	0	0	1	0	0	1	1	1	1	6
284069	1	1	0	0	1	0	0	1	1	0	0	1	0	6
222699	1	1	0	1	1	0	0	1	1	0	0	0	0	6
2537	1	1	1	0	0	0	0	1	0	0	1	0	1	6
6567	1	0	0	1	0	1	1	0	0	0	0	1	1	6
27289	1	1	1	0	0	0	0	1	1	0	0	0	1	6
445815	1	1	0	1	0	0	0	1	1	0	0	0	1	6
30818	1	0	0	1	0	1	0	0	0	1	1	1	0	6
10290	1	1	1	0	0	0	0	0	0	1	1	0	1	6
3082	1	0	0	1	0	1	1	0	1	0	0	1	0	6
4286	1	0	1	0	0	0	0	1	1	0	1	0	1	6
322	1	0	1	0	0	0	0	1	1	0	1	0	1	6
57608	1	0	0	0	0	1	1	1	1	0	0	0	1	6
3741	1	0	0	1	0	1	0	1	1	0	1	0	0	6
2869	1	1	0	0	1	0	0	1	1	0	0	0	1	6
79443	1	0	1	1	0	0	0	0	1	0	1	0	1	6
6237	1	0	0	0	0	0	0	1	1	1	0	1	1	6
10721	1	1	1	0	0	0	0	0	1	0	1	0	1	6
285382	1	0	0	0	1	1	0	0	0	1	1	0	1	6
596	1	0	0	1	1	0	0	0	1	0	0	1	1	6
1909	1	0	0	0	1	1	0	0	1	1	0	0	1	6
84617	1	1	0	0	1	0	0	1	0	0	1	0	1	6
79658	1	1	0	1	0	0	1	0	0	0	1	0	1	6
29950	1	0	0	1	0	1	1	1	1	0	0	0	0	6
92815	1	1	0	1	0	0	0	0	0	1	1	0	1	6
254295	1	0	1	0	1	1	0	1	1	0	0	0	0	6
1181	1	1	1	0	0	0	1	1	1	0	0	0	0	6
2014	1	0	0	0	1	1	0	0	1	1	0	0	1	6
144455	1	1	1	0	0	0	0	0	1	0	1	0	1	6
56992	1	1	0	0	0	0	0	1	1	0	1	0	1	6
26233	1	1	0	1	0	0	0	0	1	0	1	0	1	6
146909	1	1	1	0	0	0	0	0	1	0	1	0	1	6
4211	1	0	1	0	0	0	0	1	0	1	1	1	0	6
92293	1	1	0	0	0	0	0	1	0	1	1	0	1	6
27092	1	1	1	0	0	0	0	1	1	0	1	0	0	6
4921	1	1	0	0	0	0	0	0	1	0	1	1	1	6
28984	1	1	0	0	1	1	0	1	1	0	0	0	0	6
79000	1	1	1	0	0	0	0	0	1	0	1	0	1	6
9590	1	1	0	1	0	0	0	0	1	0	1	1	0	6
117581	1	1	0	0	0	0	0	1	0	1	1	0	1	6
5175	1	1	0	0	1	0	0	1	1	0	0	0	1	6
8076	1	1	0	0	0	0	0	0	1	1	1	1	0	6
64236	1	0	1	1	0	1	0	1	1	0	0	0	0	6
140707	1	1	0	1	0	0	0	1	1	0	0	0	1	6
1359	1	0	0	0	1	1	0	1	1	0	0	0	1	6
5424	1	0	0	0	0	1	1	0	1	0	1	0	1	6
93145	1	0	0	1	1	1	0	0	1	0	1	0	0	6
122773	1	1	0	0	0	0	0	1	1	0	1	0	1	6
57562	1	0	0	1	0	0	0	1	1	1	0	0	1	6
7869	1	0	0	0	1	0	1	1	1	1	0	0	0	6
9507	1	0	0	0	1	1	0	1	1	0	0	0	1	6
6332	1	1	0	0	0	0	0	1	1	0	1	0	1	6
1058	1	1	1	0	0	0	0	0	1	0	1	0	1	6
2012	1	1	1	1	0	0	0	1	0	0	1	0	0	6
127602	1	1	0	0	0	0	1	1	1	0	0	0	1	6
8438	1	1	1	0	0	0	0	0	1	0	1	0	1	6
4674	1	1	0	0	1	1	0	1	0	0	0	0	1	6
656	1	1	0	0	1	0	0	1	1	0	0	1	0	6
23480	1	1	1	0	1	0	0	0	1	0	1	0	0	6
7025	1	0	0	1	0	1	0	1	1	0	0	0	1	6
80177	1	1	0	0	0	1	0	1	1	0	0	0	1	6
7371	1	1	0	0	0	0	1	1	1	0	0	0	1	6
55384	1	1	0	0	0	0	0	0	1	1	1	0	1	6
29995	1	0	1	1	0	0	0	1	1	0	0	0	1	6
1690	1	0	0	1	1	0	0	1	1	0	1	0	0	6
1880	1	0	0	0	1	1	0	0	1	0	1	1	0	6
79608	1	1	0	0	1	0	0	0	1	0	1	0	1	6
83879	1	1	0	0	1	0	0	1	1	0	1	0	0	6
333	1	1	0	0	0	0	0	1	0	0	1	1	1	6
80308	1	1	0	0	0	0	1	1	1	0	0	0	1	6
9457	1	1	0	1	0	1	0	1	1	0	0	0	0	6
151742	1	0	1	1	0	0	0	0	1	0	1	1	0	6
55422	1	0	0	0	1	1	0	1	1	0	1	0	0	6
22899	1	1	0	0	0	1	0	1	1	0	0	0	1	6
259217	1	1	0	1	0	1	1	0	0	0	1	0	0	6
56944	1	0	0	0	0	1	1	0	1	0	1	0	1	6
1294	1	0	1	1	0	1	0	0	1	0	1	0	0	6
5361	1	0	1	0	0	1	1	0	1	0	1	0	0	6
2048	1	0	1	0	0	0	1	1	1	0	1	0	0	6
94	1	1	0	0	0	0	1	1	1	0	0	0	1	6
57124	1	1	0	0	1	1	1	0	0	0	0	0	1	6
57332	1	1	0	0	0	0	1	1	1	0	1	0	0	6
3925	1	1	0	0	0	0	1	1	1	0	0	0	1	6
253714	1	0	1	0	0	0	1	1	1	0	1	0	0	6
7466	1	0	0	0	0	0	1	1	1	0	0	1	1	6
83878	1	1	0	1	0	1	0	1	1	0	0	0	0	6
4958	1	0	0	0	1	1	0	0	0	0	1	1	1	6
10004	1	1	0	1	0	0	0	0	1	1	1	0	0	6
116372	1	1	1	0	0	0	0	1	1	0	0	1	0	6
85465	1	1	0	1	0	0	0	1	1	0	0	0	1	6
6781	1	0	1	1	0	1	1	0	0	0	1	0	0	6
2775	1	0	0	0	0	0	1	1	0	1	1	0	1	6
51236	1	1	0	1	0	0	1	0	1	0	0	0	1	6
11113	1	1	0	0	0	0	0	1	1	1	0	0	1	6
10371	1	1	1	0	0	0	0	1	1	1	0	0	0	6
1780	1	0	0	1	0	0	0	1	1	1	1	0	0	6
933	1	0	0	1	1	1	0	0	1	0	0	0	1	6
151246	1	1	0	0	0	0	0	1	1	0	1	0	1	6
9213	1	0	1	0	0	0	0	1	1	0	0	1	1	6
10319	1	1	0	1	0	1	0	1	1	0	0	0	0	6
8777	1	1	0	0	0	0	0	1	1	0	1	0	1	6
64332	1	0	1	1	0	0	1	1	1	0	0	0	0	6
54821	1	1	1	0	0	0	0	0	1	0	1	0	1	6
2201	1	1	1	0	0	1	0	0	1	0	0	0	1	6
54345	1	1	0	0	0	1	0	1	1	0	0	0	1	6
4609	1	1	0	1	1	1	1	0	0	0	0	0	0	6
4175	1	1	0	0	0	0	1	1	1	0	0	0	1	6
10669	1	0	0	0	1	1	1	0	1	1	0	0	0	6
10370	1	0	1	0	0	0	0	0	1	0	1	1	1	6
8840	1	1	1	0	0	0	0	1	1	0	0	0	1	6
56999	1	1	0	1	0	0	1	0	1	0	0	1	0	6
80336	1	0	0	1	0	0	1	0	1	0	1	0	1	6
4920	1	0	1	0	0	0	0	0	1	1	1	1	0	6
9750	1	0	0	1	1	0	0	0	1	1	0	0	1	6
93986	1	1	0	0	0	1	0	0	0	1	1	1	0	6
152007	1	0	0	0	1	1	0	1	1	0	1	0	0	6
285386	1	1	1	0	0	0	0	1	0	1	0	1	0	6
9459	1	1	0	1	1	0	0	1	1	0	0	0	0	6
148741	1	1	1	0	0	0	0	0	0	1	1	1	0	6
1608	1	0	1	1	0	0	0	0	0	1	1	1	0	6
51554	1	1	0	0	0	1	0	1	1	0	1	0	0	6
131583	1	1	0	1	0	1	0	1	0	0	0	1	0	6
5587	1	1	0	1	1	0	1	1	0	0	0	0	0	6
5111	1	1	0	0	0	0	0	1	1	0	1	0	1	6
79017	1	1	0	0	0	0	0	1	1	0	0	1	1	6
2219	1	0	0	0	1	0	1	1	1	0	0	1	0	6
51454	1	1	1	1	0	1	0	0	0	0	0	0	1	6
6376	1	1	1	0	1	0	0	0	1	0	0	1	0	6
348654	1	1	0	0	0	0	0	1	1	0	1	0	1	6
150223	1	1	0	1	0	0	0	0	1	0	1	0	1	6
23601	1	1	0	0	1	1	0	1	0	0	0	1	0	6
23645	1	1	0	0	0	0	0	1	1	0	0	1	1	6
1844	1	1	0	1	0	1	1	0	0	1	0	0	0	6
2045	1	0	0	1	1	1	0	0	0	0	1	0	1	6
83903	1	1	1	0	0	0	0	0	1	0	1	0	1	6
9586	1	1	0	0	1	1	0	0	0	0	1	1	0	6
84701	1	1	0	0	1	0	0	1	1	0	0	1	0	6
2192	1	0	0	1	1	1	0	1	0	0	0	1	0	6
51660	0	0	1	0	1	1	1	0	1	0	1	0	0	6
389558	1	0	0	0	1	1	1	1	1	0	0	0	0	6
170575	1	1	0	0	1	0	0	1	1	0	0	0	1	6
7431	1	1	0	0	1	1	0	1	1	0	0	0	0	6
5789	1	1	1	0	1	0	0	1	0	0	1	0	0	6
57538	1	1	1	1	0	0	1	0	1	0	0	0	0	6
55689	1	0	1	0	1	0	1	0	1	0	0	0	1	6
11339	1	1	1	0	0	0	0	0	1	0	1	0	1	6
10051	1	1	0	1	0	0	1	0	1	0	0	0	1	6
6941	1	1	0	0	1	0	1	1	1	0	0	0	0	6
7008	1	1	0	0	0	1	0	1	0	0	1	0	1	6
9585	1	1	0	0	0	0	1	1	1	0	0	0	1	6
2313	1	1	0	0	1	0	0	1	1	0	0	0	1	6
25849	1	0	1	1	1	1	1	0	0	0	0	0	0	6
9751	1	1	1	0	0	1	0	0	0	1	1	0	0	6
84814	1	1	1	0	0	0	0	0	0	1	1	0	1	6
150	1	1	0	1	0	1	0	0	1	1	0	0	0	6
1871	1	1	0	0	0	0	0	1	1	0	1	0	1	6
7075	1	1	0	0	0	1	0	1	1	0	0	0	1	6
55026	1	1	0	1	0	1	0	0	0	0	1	1	0	6
200844	1	1	0	0	1	1	0	1	1	0	0	0	0	6
10268	1	0	0	1	0	1	0	1	1	0	0	0	1	6
5463	1	1	1	0	0	0	0	0	1	0	1	0	1	6
1663	1	0	0	0	0	1	1	1	1	0	1	0	0	6
221749	1	1	0	1	1	0	1	0	1	0	0	0	0	6
36	1	0	1	0	1	1	1	0	0	0	1	0	0	6
124930	1	0	0	0	1	1	0	1	1	0	1	0	0	6
55924	1	1	0	1	0	0	0	1	0	0	1	0	1	6
51754	1	0	1	1	1	0	0	0	0	0	1	0	1	6
5176	1	1	0	1	1	0	0	0	0	1	0	0	1	6
92949	1	0	0	1	1	1	0	0	0	0	1	0	1	6
3070	1	1	0	0	0	0	0	1	1	0	1	0	1	6
54756	1	1	1	0	0	0	0	0	1	0	1	1	0	6
2675	1	1	0	0	0	1	0	0	1	1	1	0	0	6
3579	1	0	1	0	0	0	0	1	1	1	1	0	0	6
55388	1	1	1	0	0	0	0	0	1	0	1	0	1	6
143098	1	0	1	0	1	1	1	0	0	0	1	0	0	6
7052	1	0	0	0	1	1	0	0	1	0	0	1	1	6
84645	1	1	0	0	0	0	0	1	0	1	1	0	1	6
221150	1	1	0	0	0	0	0	1	1	0	1	0	1	6
3625	1	0	0	1	1	1	0	0	0	0	1	1	0	6
4242	1	1	0	0	1	0	0	1	1	0	0	0	1	6
8322	1	1	1	0	0	0	0	1	1	0	0	0	1	6
2615	1	0	0	1	0	1	0	1	1	0	0	0	1	6
5163	1	0	0	0	1	0	0	1	1	0	1	0	1	6
144097	0	0	1	0	0	1	1	1	1	0	0	0	1	6
22808	1	1	0	1	0	1	1	0	1	0	0	0	0	6
84058	1	1	1	1	1	0	0	1	0	0	0	0	0	6
11099	1	1	0	1	1	0	0	1	1	0	0	0	0	6
1003	1	1	0	0	1	1	0	1	1	0	0	0	0	6
51162	1	1	0	1	0	1	0	0	1	0	0	0	1	6
51161	1	0	1	1	1	0	0	0	1	0	1	0	0	6
7091	1	1	0	0	1	0	0	0	0	0	1	1	1	6
4482	0	1	0	1	1	1	1	0	1	0	0	0	0	6
54733	1	1	0	1	0	0	0	1	1	0	0	1	0	6
7439	1	1	0	1	1	0	0	0	1	0	0	0	1	6
79739	1	0	0	0	0	1	0	1	1	0	1	1	0	6
100129034	1	0	0	1	1	1	0	0	1	0	0	0	1	6
321	1	0	1	0	0	1	0	1	1	0	0	0	1	6
154661	1	1	0	1	0	0	0	1	0	0	1	0	1	6
23171	1	0	1	1	1	0	1	0	1	0	0	0	0	6
54478	1	1	1	0	0	0	0	0	1	0	1	0	1	6
129804	1	0	0	1	1	1	1	0	0	0	0	1	0	6
7275	1	1	0	0	0	1	0	0	0	0	1	1	1	6
26256	1	1	1	0	0	0	0	1	1	0	0	0	1	6
23414	1	0	0	0	0	0	1	0	1	0	1	1	1	6
29901	1	1	0	0	0	0	1	1	1	0	0	0	1	6
126669	1	1	1	0	0	1	0	0	1	0	0	0	1	6
54941	1	1	1	1	0	0	1	0	1	0	0	0	0	6
10459	1	0	0	1	0	0	0	1	1	0	0	1	1	6
57405	1	1	0	0	0	0	0	1	1	0	1	0	1	6
54210	1	0	1	0	0	0	0	1	1	0	1	1	0	6
5106	0	0	0	1	1	1	1	0	0	0	1	0	1	6
79652	1	0	0	1	0	1	0	1	1	0	0	0	1	6
23457	1	1	0	1	0	0	1	1	1	0	0	0	0	6
81578	1	0	0	0	1	0	0	0	0	1	1	1	1	6
55214	1	1	1	0	0	0	1	1	0	0	1	0	0	6
23043	1	0	0	1	0	1	0	0	1	1	0	1	0	6
6446	1	1	0	1	0	0	1	0	0	0	1	0	1	6
255877	1	0	0	0	1	1	0	1	1	0	0	0	1	6
27122	1	1	0	1	0	0	1	1	0	1	0	0	0	6
728239	1	0	1	0	0	1	0	1	1	0	0	0	1	6
84152	1	0	1	0	1	1	0	0	1	0	1	0	0	6
9592	1	0	0	1	1	1	1	0	0	0	0	1	0	6
11200	1	0	0	0	1	1	0	1	1	0	0	0	1	6
151534	1	0	1	1	1	1	0	0	0	0	0	1	0	6
79651	1	0	0	0	1	1	1	1	0	0	1	0	0	6
1945	1	1	0	0	0	0	1	1	1	0	0	0	1	6
3006	1	1	0	1	0	0	1	1	1	0	0	0	0	6
4521	1	0	0	1	1	1	1	0	1	0	0	0	0	6
10266	1	1	0	0	0	1	0	1	1	0	0	0	1	6
5820	1	1	0	0	1	0	0	1	1	0	1	0	0	6
84969	1	0	1	1	1	0	0	1	1	0	0	0	0	6
115004	1	0	1	1	1	0	0	1	0	0	1	0	0	6
51155	1	1	0	0	0	0	1	1	1	0	0	0	1	6
201134	1	1	0	1	0	0	0	0	1	0	1	0	1	6
3321	1	1	0	0	0	0	1	0	1	0	0	1	1	6
81618	1	0	0	1	1	1	0	1	0	0	0	0	1	6
146223	1	0	0	1	1	1	1	0	0	1	0	0	0	6
6362	1	0	0	0	0	1	0	0	1	1	1	1	0	6
54206	1	1	0	1	0	1	1	0	0	0	1	0	0	6
29899	1	1	0	1	0	0	1	0	1	0	0	0	1	6
3563	1	0	0	0	1	0	1	1	1	0	0	0	1	6
552900	1	1	0	0	0	0	1	1	1	0	0	0	1	6
8987	1	1	1	0	1	0	0	0	1	0	0	1	0	6
114899	1	1	0	1	1	1	1	0	0	0	0	0	0	6
55076	1	1	0	1	1	0	0	1	1	0	0	0	0	6
6769	1	0	0	1	1	0	0	1	1	1	0	0	0	6
399474	1	0	1	1	1	0	0	0	0	1	0	0	1	6
7468	0	0	0	1	0	0	1	1	1	0	1	0	1	6
408	1	1	1	1	0	0	0	0	1	0	0	0	1	6
138162	1	1	0	1	0	1	0	1	1	0	0	0	0	6
633	1	1	1	1	0	0	1	0	0	0	1	0	0	6
6624	1	0	1	0	1	0	0	1	1	0	1	0	0	6
441094	1	0	0	1	0	1	0	0	1	0	1	1	0	6
23753	1	1	0	0	0	0	1	1	1	0	0	0	1	6
4312	1	0	1	0	0	0	0	1	1	0	1	0	1	6
90634	0	1	0	0	1	0	1	1	1	0	0	0	1	6
79814	1	0	0	1	1	1	0	0	0	1	0	0	1	6
256236	1	0	1	0	1	1	1	0	1	0	0	0	0	6
347902	1	0	1	1	0	0	0	0	0	1	0	1	1	6
54620	0	1	0	0	0	1	1	1	1	0	0	0	1	6
2781	1	0	0	0	0	0	1	1	0	1	1	0	1	6
4137	1	1	1	0	0	0	1	0	0	0	1	0	1	6
6490	1	1	1	0	1	0	1	0	1	0	0	0	0	6
90990	1	1	0	1	0	0	1	0	1	0	0	0	1	6
7164	1	0	0	0	1	0	0	0	1	0	1	1	1	6
7941	1	0	1	0	1	0	0	0	0	1	1	1	0	6
3627	1	1	1	1	1	0	0	0	0	0	1	0	0	6
54538	1	1	0	0	0	1	0	1	1	0	0	0	1	6
55612	1	0	1	0	0	0	0	1	1	0	1	1	0	6
219790	1	1	0	0	0	0	0	1	1	0	1	0	1	6
79623	1	1	0	1	1	0	0	1	1	0	0	0	0	6
1593	1	0	1	1	0	0	0	1	1	1	0	0	0	6
1956	1	1	1	0	1	0	0	0	1	0	1	0	0	6
23604	1	0	0	1	0	0	1	1	1	0	0	1	0	6
23328	0	1	1	1	0	0	0	1	1	0	1	0	0	6
10563	1	1	1	0	0	0	0	1	1	1	0	0	0	6
1043	1	0	0	0	1	1	0	1	1	1	0	0	0	6
80129	1	0	0	0	0	0	1	1	1	0	0	1	1	6
5034	0	1	0	0	1	1	0	1	1	0	0	0	1	6
353514	1	0	0	0	1	1	1	1	1	0	0	0	0	6
57683	1	1	0	0	1	0	1	0	0	0	1	0	1	6
23149	1	0	1	0	1	1	0	1	0	0	1	0	0	6
4311	1	1	0	0	1	1	0	1	0	0	1	0	0	6
6804	1	1	1	0	0	1	0	1	1	0	0	0	0	6
147700	1	0	0	0	1	0	0	1	1	0	0	1	1	6
79836	1	1	0	1	0	0	0	0	1	1	0	1	0	6
6447	1	0	0	0	0	0	0	1	1	1	1	1	0	6
1577	1	0	1	0	1	1	0	0	1	1	0	0	0	6
56666	1	1	1	0	1	0	0	1	1	0	0	0	0	6
5033	0	1	1	0	1	0	0	1	1	0	0	0	1	6
26999	1	1	0	1	1	1	0	0	1	0	0	0	0	6
55349	1	0	1	1	0	0	0	0	1	1	1	0	0	6
8313	1	0	0	1	1	0	1	1	1	0	0	0	0	6
54541	1	0	1	0	1	0	0	1	1	1	0	0	0	6
85301	1	0	1	1	1	0	0	0	1	0	0	1	0	6
1303	1	1	1	1	0	0	0	0	1	1	0	0	0	6
81792	1	0	1	0	1	0	0	1	1	0	1	0	0	6
23090	1	1	1	0	0	0	0	1	1	0	1	0	0	6
6899	1	1	0	0	0	0	0	0	1	1	0	1	1	6
3479	1	1	1	1	0	1	1	0	0	0	0	0	0	6
27112	1	1	1	1	1	1	0	0	0	0	0	0	0	6
3768	1	1	1	1	1	1	0	0	0	0	0	0	0	6
284217	1	1	1	0	0	1	0	0	1	0	0	0	1	6
56833	1	1	1	0	1	1	0	0	0	0	1	0	0	6
63895	1	0	0	0	1	1	1	0	1	0	0	1	0	6
5445	0	0	0	1	0	1	0	1	0	0	1	1	1	6
7078	0	0	0	0	0	1	0	1	1	1	1	0	1	6
50863	0	0	1	0	1	0	0	1	1	1	0	1	0	6
79603	1	1	0	1	0	0	0	1	0	0	1	0	1	6
7481	1	0	0	1	0	0	1	1	1	0	0	1	0	6
695	1	0	0	1	1	1	0	1	1	0	0	0	0	6
5208	0	0	0	1	1	0	1	0	1	0	0	1	1	6
147968	0	0	0	1	1	1	0	1	0	0	0	1	1	6
113026	1	1	0	0	0	1	1	0	0	1	0	1	0	6
8541	1	1	0	0	0	0	1	1	1	0	0	0	1	6
6604	0	0	1	0	0	1	1	0	1	1	1	0	0	6
7980	1	1	0	0	0	1	1	1	0	0	1	0	0	6
2857	1	1	0	0	1	1	0	0	1	0	0	0	1	6
5743	1	1	1	0	0	1	1	0	0	1	0	0	0	6
387882	1	0	1	1	0	0	1	0	1	1	0	0	0	6
81617	0	0	1	0	1	0	0	1	1	0	1	0	1	6
26034	1	0	1	1	0	1	0	1	0	0	0	1	0	6
81621	1	1	1	1	1	0	0	1	0	0	0	0	0	6
221336	1	1	1	0	0	1	0	1	1	0	0	0	0	6
384	1	0	0	1	1	1	1	0	1	0	0	0	0	6
285830	0	1	0	0	1	1	0	0	1	1	0	0	1	6
1890	1	1	1	0	1	1	0	0	0	0	1	0	0	6
2597	0	0	0	1	1	1	0	1	1	0	0	0	1	6
11156	0	0	1	1	1	0	1	0	0	1	0	1	0	6
10452	0	1	0	1	0	0	0	1	1	0	1	0	1	6
2182	0	1	0	1	1	0	1	0	1	0	0	0	1	6
80758	1	0	0	0	0	1	0	0	1	1	1	1	0	6
64409	1	0	1	1	1	0	0	1	0	0	0	0	1	6
5046	0	1	0	1	1	0	0	1	0	1	0	1	0	6
140893	1	1	1	1	0	0	0	1	1	0	0	0	0	6
79689	1	0	0	0	1	0	1	0	1	1	0	0	1	6
257000	1	1	0	0	0	1	0	1	1	0	0	0	1	6
23246	0	1	0	1	0	0	1	1	1	0	0	0	1	6
9369	1	0	0	1	1	0	0	1	0	1	1	0	0	6
6035	0	1	0	1	0	1	0	0	1	1	1	0	0	6
5143	1	0	0	1	0	1	0	1	1	0	0	1	0	6
10810	0	1	0	0	1	0	0	1	1	0	0	1	1	6
4355	1	0	0	0	1	0	0	1	1	1	1	0	0	6
84440	1	1	0	0	1	1	1	0	0	0	0	0	1	6
57168	0	1	0	1	1	1	0	1	1	0	0	0	0	6
22885	0	1	1	0	1	0	0	1	1	0	0	0	1	6
3159	0	1	0	0	0	1	1	1	1	0	1	0	0	6
30845	0	0	1	1	1	1	1	0	0	0	1	0	0	6
400043	1	0	0	1	1	1	0	0	0	0	1	0	1	6
55504	1	0	1	1	0	0	1	1	1	0	0	0	0	6
10873	0	1	1	1	0	0	1	0	0	0	0	1	1	6
7020	1	1	0	0	1	0	0	1	1	0	0	0	1	6
2357	1	0	0	0	1	1	1	1	1	0	0	0	0	6
64220	1	1	1	0	0	1	0	0	1	0	0	1	0	6
1475	1	0	1	0	1	0	0	0	1	1	1	0	0	6
222183	0	0	0	1	0	1	0	1	1	0	0	1	1	6
79611	1	1	0	1	0	0	0	1	1	1	0	0	0	6
5787	0	1	0	1	0	1	0	1	1	0	0	0	1	6
7098	0	0	1	1	1	0	0	0	1	0	1	1	0	6
64866	0	1	0	1	0	1	0	1	1	0	0	0	1	6
57576	0	1	0	1	0	0	0	1	1	1	0	0	1	6
221395	0	1	0	1	0	1	0	0	1	1	0	0	1	6
4855	0	1	0	0	1	1	0	1	1	0	0	0	1	6
3310	0	0	0	1	1	1	0	1	0	1	0	1	0	6
56477	0	1	1	1	1	1	0	1	0	0	0	0	0	6
84264	0	1	0	1	0	1	0	0	0	1	1	1	0	6
2886	0	1	0	1	1	0	0	0	0	0	1	1	1	6
100	0	0	1	0	1	1	0	1	1	0	1	0	0	6
9719	0	1	1	0	1	1	1	0	1	0	0	0	0	6
148229	0	1	1	0	1	0	0	1	1	0	0	1	0	6
342035	0	1	0	1	0	1	0	1	1	1	0	0	0	6
6622	0	1	0	1	0	1	0	1	0	0	0	1	1	6
4329	0	0	1	1	1	1	1	0	0	0	1	0	0	6
140738	0	1	0	1	0	1	0	0	0	1	1	0	1	6
23321	0	1	0	1	1	1	0	1	1	0	0	0	0	6
9168	0	0	1	0	1	1	1	0	0	0	0	1	1	6
1004	0	0	0	1	1	1	1	0	0	0	0	1	1	6
1949	0	1	0	1	1	1	1	0	0	0	0	1	0	6
11001	0	0	0	1	0	1	1	1	0	1	0	1	0	6
222584	0	1	0	0	1	1	0	0	1	1	0	0	1	6
9900	0	0	0	1	0	1	0	1	1	1	0	1	0	6
2324	0	1	0	0	1	1	0	1	1	0	0	0	1	6
346389	0	0	1	0	0	1	0	0	0	1	1	1	1	6
130576	0	0	0	0	1	1	0	1	1	1	1	0	0	6
146722	0	1	0	1	1	0	0	1	1	0	1	0	0	6
7039	0	0	0	1	1	0	0	1	1	0	0	1	1	6
128346	0	0	0	0	1	1	1	1	1	0	0	0	1	6
92745	0	1	1	1	1	0	0	0	0	1	1	0	0	6
825	0	1	1	1	0	0	0	1	1	0	0	1	0	6
5017	0	1	0	0	1	1	0	1	1	0	0	0	1	6
56104	0	1	0	0	1	1	0	1	1	1	0	0	0	6
54873	0	1	1	1	0	0	0	1	1	0	1	0	0	6
54097	0	0	1	0	1	1	1	0	0	0	1	1	0	6
8416	0	1	1	1	1	1	0	0	0	1	0	0	0	6
51599	0	1	0	0	0	0	0	1	1	0	1	1	1	6
6820	0	1	1	1	0	0	0	0	0	0	1	1	1	6
100133941	0	1	1	1	0	0	1	0	1	0	0	0	1	6
8985	0	0	1	1	1	1	1	0	0	0	1	0	0	6
6768	0	1	0	1	1	0	0	1	1	0	0	0	1	6
1591	0	0	0	1	1	0	0	1	1	1	0	1	0	6
116441	0	1	0	1	1	0	0	1	1	0	0	0	1	6
4005	0	1	1	1	0	1	0	1	1	0	0	0	0	6
10451	0	1	1	0	1	0	0	0	1	1	0	0	1	6
1116	0	0	0	0	0	1	1	1	0	1	1	1	0	6
83959	0	0	0	1	1	1	0	0	1	1	1	0	0	6
4061	0	0	1	1	1	0	1	0	0	0	1	1	0	6
6282	0	1	0	0	0	1	1	0	1	0	0	1	1	6
8140	0	1	1	0	0	0	0	1	1	1	0	0	1	6
81624	0	1	1	1	0	0	0	0	1	0	1	0	1	6
339366	0	0	0	0	0	1	1	1	1	1	0	0	1	6
2161	0	1	0	0	1	1	0	0	0	1	1	0	1	6
2583	0	1	1	0	0	0	0	1	1	1	0	0	1	6
10402	0	0	0	1	1	1	1	1	1	0	0	0	0	6
84302	0	1	0	0	0	1	1	0	1	1	0	0	1	6
5999	0	1	1	1	0	0	1	0	0	0	1	1	0	6
2139	0	0	1	1	1	0	0	0	1	0	1	1	0	6
7225	0	1	1	0	0	1	0	1	1	1	0	0	0	6
114804	0	1	1	0	0	1	1	1	0	1	0	0	0	6
1636	0	0	0	0	1	0	1	1	1	1	1	0	0	6
3855	0	0	1	1	1	0	1	0	0	1	1	0	0	6
84501	0	1	0	1	0	1	1	1	0	0	0	1	0	6
10409	0	1	1	0	0	0	0	1	1	0	0	1	1	6
9641	0	1	0	0	0	1	1	1	1	0	0	0	1	6
948	0	1	0	0	1	1	0	1	1	0	1	0	0	6
226	0	0	0	1	1	1	1	1	1	0	0	0	0	6
55203	0	0	0	1	1	1	0	1	1	0	0	0	1	6
2524	0	1	1	0	0	0	0	1	1	1	0	1	0	6
7076	0	1	0	0	1	1	0	1	0	0	1	1	0	6
79148	0	1	1	1	0	0	0	1	1	0	0	0	1	6
4016	0	1	0	0	0	0	1	1	1	0	0	1	1	6
9223	0	1	1	1	1	0	0	1	1	0	0	0	0	6
79098	0	0	1	1	1	0	0	0	1	0	0	1	1	6
847	0	1	0	0	1	1	1	1	1	0	0	0	0	6
65997	0	1	0	1	1	1	0	0	1	1	0	0	0	6
114796	0	0	1	1	1	0	1	0	1	0	0	0	1	6
10537	0	1	0	0	1	0	1	1	1	0	1	0	0	6
2828	0	0	0	0	1	1	0	1	1	0	1	1	0	6
54509	0	1	1	1	0	1	1	0	0	1	0	0	0	6
6340	0	1	1	1	1	1	0	0	1	0	0	0	0	6
83439	0	1	0	1	0	1	0	0	0	1	1	1	0	6
8538	0	0	1	1	1	0	0	1	1	0	1	0	0	6
1364	0	0	1	0	1	1	1	1	0	0	1	0	0	6
861	0	0	0	1	1	1	0	0	0	0	1	1	1	6
25758	0	1	1	0	1	1	0	0	1	0	1	0	0	6
54845	0	1	0	1	1	1	0	0	1	0	0	0	1	6
79083	0	1	1	1	1	1	0	0	1	0	0	0	0	6
4688	0	0	1	1	1	1	0	1	1	0	0	0	0	6
6509	0	1	0	1	1	1	0	1	1	0	0	0	0	6
23508	0	1	1	1	0	1	1	0	0	0	1	0	0	6
7045	0	0	1	0	1	1	0	1	1	0	0	1	0	6
541471	0	1	0	0	1	1	1	0	0	0	1	0	1	6
54997	0	1	1	0	0	1	1	1	0	0	0	1	0	6
29842	0	0	1	1	1	1	0	0	0	0	0	1	1	6
134265	0	1	0	1	1	0	0	1	1	0	0	0	1	6
51809	0	1	0	0	0	0	0	1	1	1	0	1	1	6
54102	0	1	1	0	0	1	1	0	0	1	1	0	0	6
83992	0	1	1	1	0	0	0	1	0	1	1	0	0	6
1009	0	1	1	1	0	0	1	0	0	0	1	1	0	6
23624	0	1	0	0	1	0	0	1	1	1	0	0	1	6
64101	0	0	0	1	0	1	0	1	0	1	1	1	0	6
201501	0	0	1	1	0	0	0	1	1	1	1	0	0	6
126353	0	1	1	1	1	0	0	1	0	0	0	1	0	6
24147	0	0	1	0	1	1	0	0	1	0	1	1	0	6
7849	0	0	0	1	1	0	1	0	0	1	1	0	1	6
80346	0	1	0	1	1	1	0	0	1	0	0	0	1	6
7103	0	1	0	1	1	1	1	1	0	0	0	0	0	6
56963	0	1	1	1	0	1	0	0	1	0	1	0	0	6
23362	0	1	0	1	1	1	0	0	1	0	0	1	0	6
90557	0	1	0	1	1	1	0	1	0	0	0	1	0	6
51228	0	0	0	1	1	1	0	0	1	0	1	0	1	6
3383	0	0	0	1	1	0	0	1	1	0	1	1	0	6
5031	0	1	0	0	0	1	0	1	1	0	1	1	0	6
2326	0	0	1	1	0	0	0	1	1	0	0	1	1	6
107	0	1	0	1	1	1	0	0	0	1	1	0	0	6
2296	0	0	1	1	1	0	1	0	1	0	1	0	0	6
284013	0	0	0	0	1	1	1	1	1	0	1	0	0	6
80726	0	1	1	0	0	1	0	1	1	0	1	0	0	6
57834	0	1	1	0	0	1	0	1	1	0	1	0	0	6
165	0	1	1	1	0	0	1	1	0	0	0	0	1	6
54894	0	0	0	0	1	0	1	1	1	0	1	0	1	6
552	0	1	0	1	1	1	1	0	0	0	0	1	0	6
4982	0	0	0	1	0	1	1	0	1	0	1	1	0	6
56131	0	1	1	1	0	0	0	1	0	0	1	0	1	6
84433	0	0	1	0	1	1	0	1	1	0	1	0	0	6
3687	0	0	1	1	1	1	0	0	1	0	1	0	0	6
10529	0	0	1	1	1	1	0	1	1	0	0	0	0	6
57134	0	0	1	0	1	1	1	0	1	0	0	0	1	6
150696	0	1	0	1	1	0	0	1	1	0	0	0	1	6
10417	0	0	0	1	1	1	1	0	0	1	1	0	0	6
5507	0	0	1	1	1	0	0	0	0	1	1	0	1	6
25840	0	1	1	0	0	0	0	1	1	0	1	0	1	6
27347	0	0	1	1	1	1	1	1	0	0	0	0	0	6
576	0	1	1	0	0	1	0	1	1	1	0	0	0	6
4628	0	0	1	1	1	0	0	1	1	0	0	1	0	6
6710	0	1	1	0	1	1	0	1	1	0	0	0	0	6
1832	0	0	0	1	1	0	0	1	1	0	1	0	1	6
23426	0	1	0	1	1	0	0	1	1	0	1	0	0	6
23650	0	1	0	1	1	0	0	0	1	1	0	1	0	6
399948	0	1	0	1	1	1	0	1	0	0	1	0	0	6
54437	0	0	0	1	1	1	0	0	1	0	1	1	0	6
978	0	0	0	1	0	1	1	1	1	0	0	1	0	6
80221	0	0	0	1	1	1	0	0	1	1	1	0	0	6
6382	0	1	0	1	0	0	0	0	1	1	0	1	1	6
11006	0	0	1	1	1	1	0	1	0	0	1	0	0	6
57111	0	1	1	0	1	1	0	1	0	0	0	0	1	6
4886	0	1	0	1	1	1	1	0	1	0	0	0	0	6
6405	0	0	0	1	1	0	1	0	1	0	0	1	1	6
92558	0	1	0	1	1	0	1	1	1	0	0	0	0	6
2027	0	1	1	0	0	0	1	1	0	1	0	1	0	6
51365	0	0	0	1	1	1	0	1	1	0	1	0	0	6
91584	0	1	0	1	1	1	0	0	0	1	0	1	0	6
79983	0	0	1	1	0	1	0	1	1	1	0	0	0	6
2697	0	1	1	0	1	0	0	1	0	1	1	0	0	6
1066	0	1	1	1	0	0	0	1	0	1	0	1	0	6
5355	0	0	0	0	1	1	1	0	1	1	0	1	0	6
629	0	1	0	1	1	1	0	1	0	0	0	1	0	6
54836	0	1	1	0	1	1	0	1	0	0	0	0	1	6
22996	0	1	1	1	1	1	0	0	0	0	0	1	0	6
148398	0	1	0	1	0	0	1	0	0	1	0	1	1	6
143662	0	0	1	1	1	1	0	0	1	1	0	0	0	6
252995	0	1	0	1	0	1	0	0	0	1	1	0	1	6
84189	0	1	0	0	0	0	0	1	1	1	1	0	1	6
57475	0	0	1	1	0	0	1	0	1	0	0	1	1	6
8638	0	1	1	0	1	1	1	0	1	0	0	0	0	6
9047	0	1	1	0	1	0	0	1	0	0	1	0	1	6
5352	0	0	1	0	1	1	0	1	1	0	0	0	1	6
115290	0	0	0	1	1	0	0	0	1	1	0	1	1	6
5468	0	1	1	1	0	0	0	1	1	1	0	0	0	6
2330	0	0	0	1	1	1	0	0	1	1	0	1	0	6
2122	0	1	0	0	1	1	1	0	0	1	0	0	1	6
4495	0	0	0	1	1	1	1	0	1	0	0	0	1	6
23584	0	0	1	1	0	1	0	1	1	0	1	0	0	6
5224	0	1	1	1	1	1	0	0	0	0	0	0	1	6
259173	0	1	1	0	1	0	0	1	1	1	0	0	0	6
1840	0	1	0	1	1	1	1	1	0	0	0	0	0	6
6623	0	1	0	0	0	0	1	1	0	1	0	1	1	6
11067	0	1	1	0	1	0	0	1	1	0	0	0	1	6
255394	0	1	1	1	0	0	0	1	1	0	1	0	0	6
404550	0	0	1	1	1	1	0	0	1	1	0	0	0	6
122622	0	1	1	0	1	1	0	1	1	0	0	0	0	6
9985	0	1	0	1	1	0	0	1	0	1	0	1	0	6
118788	0	0	1	1	1	1	0	0	1	0	1	0	0	6
6272	0	0	1	1	1	0	1	0	1	0	0	0	1	6
2125	0	1	1	1	1	0	0	0	0	0	1	1	0	6
83451	0	1	0	1	0	1	0	1	0	0	1	0	1	6
56675	0	1	1	1	0	0	0	1	1	0	1	0	0	6
4069	0	1	1	0	1	1	1	0	1	0	0	0	0	6
874	0	0	0	1	1	0	0	0	1	0	1	1	1	6
151354	0	1	0	1	0	0	0	0	1	1	0	1	1	6
4145	0	0	0	1	1	1	0	0	1	1	0	0	1	6
133	0	1	0	1	1	0	0	0	1	0	0	1	1	6
134548	0	1	0	0	1	1	1	0	0	1	1	0	0	6
54829	0	1	1	1	0	1	0	0	0	1	0	0	1	6
200916	0	0	0	0	1	1	1	0	1	1	0	0	1	6
8714	0	0	0	1	1	1	0	1	0	1	0	1	0	6
3120	0	1	0	1	1	1	0	0	1	0	0	1	0	6
4900	0	0	0	1	0	1	0	1	1	0	0	1	1	6
64849	0	0	0	1	1	1	1	1	0	1	0	0	0	6
1396	0	1	0	1	1	0	0	0	1	1	0	0	1	6
7273	0	1	1	0	1	0	0	1	1	1	0	0	0	6
5008	0	1	1	0	1	1	0	0	1	0	0	1	0	6
81615	0	0	0	1	1	1	0	1	1	0	0	1	0	6
55765	0	1	0	1	0	0	1	1	1	1	0	0	0	6
389136	0	1	0	1	1	1	0	0	0	1	0	0	1	6
5054	0	1	1	0	1	0	1	0	0	0	1	0	1	6
1308	0	1	1	0	0	0	0	1	1	1	0	0	1	6
1907	0	1	0	1	0	1	0	1	1	0	0	0	1	6
2810	0	0	0	1	0	1	1	0	1	0	0	1	1	6
148304	0	1	1	0	0	0	1	1	1	0	0	0	1	6
18	0	1	0	1	1	1	1	0	0	0	1	0	0	6
6518	0	0	0	1	1	1	0	0	1	1	1	0	0	6
58475	0	0	0	1	1	1	1	1	1	0	0	0	0	6
51195	0	1	0	0	1	0	0	1	1	1	0	1	0	6
53827	0	0	1	0	1	1	0	0	0	0	1	1	1	6
112609	0	0	0	0	1	1	0	1	1	1	1	0	0	6
956	0	0	0	1	1	1	0	0	0	1	1	0	1	6
201799	0	0	0	1	0	0	1	0	1	1	1	1	0	6
79365	0	1	0	0	1	1	1	0	0	0	0	1	1	6
654	0	1	0	1	1	1	0	0	1	1	0	0	0	6
4199	0	1	0	0	0	1	1	0	1	1	1	0	0	6
119385	0	1	0	1	0	0	0	1	1	0	1	0	1	6
140576	0	1	0	1	0	0	0	1	1	1	0	1	0	6
6337	0	1	1	1	1	1	0	0	0	1	0	0	0	6
222171	0	1	0	0	1	1	0	0	0	1	0	1	1	6
25907	0	1	1	0	1	0	0	1	1	1	0	0	0	6
121551	0	1	0	0	0	0	0	1	1	0	1	1	1	6
65009	0	0	1	1	0	1	0	1	0	1	1	0	0	6
3235	0	1	1	1	0	1	0	0	1	0	0	0	1	6
4585	0	0	1	1	0	0	0	1	1	1	1	0	0	6
6591	0	0	1	0	0	1	1	0	1	1	0	0	1	6
11145	0	1	1	0	1	1	0	0	1	0	0	1	0	6
1159	0	1	0	1	1	0	0	1	1	0	0	0	1	6
827	0	1	1	1	0	0	0	0	1	1	0	1	0	6
85477	0	0	1	1	1	0	0	1	0	1	1	0	0	6
6296	0	1	1	1	1	0	1	0	1	0	0	0	0	6
1824	0	0	0	1	0	0	0	1	1	0	1	1	1	6
6004	0	0	1	1	0	0	0	1	1	1	0	1	0	6
3909	0	1	1	1	0	1	1	0	0	0	1	0	0	6
84059	0	0	0	1	1	1	0	0	0	1	0	1	1	6
2195	0	0	1	1	0	1	1	1	1	0	0	0	0	6
717	0	0	1	0	1	1	0	1	1	1	0	0	0	6
3880	0	1	0	1	0	1	0	0	1	0	0	1	1	6
828	0	1	1	0	1	1	0	1	1	0	0	0	0	6
116832	0	1	1	0	0	0	1	1	1	0	0	0	1	6
3866	0	1	1	0	0	0	0	0	1	1	1	0	1	6
9435	0	0	1	1	0	0	0	0	1	1	0	1	1	6
80736	0	1	1	1	1	0	0	0	1	0	0	1	0	6
283229	0	0	1	1	0	0	1	0	0	1	0	1	1	6
118932	0	1	1	1	0	0	0	1	1	0	0	0	1	6
124975	0	0	1	0	1	1	0	0	0	1	1	1	0	6
146894	0	1	0	1	1	1	0	1	1	0	0	0	0	6
3753	0	1	0	1	1	1	0	1	1	0	0	0	0	6
1160	0	1	1	1	0	1	0	0	0	1	1	0	0	6
440073	0	1	0	0	0	1	0	1	1	1	0	0	1	6
364	0	1	0	0	1	1	1	0	0	0	1	0	1	6
10003	0	1	0	1	0	0	0	1	1	1	0	0	1	6
134466	0	1	0	1	1	1	0	0	0	1	0	0	1	6
658	0	1	1	1	1	1	0	0	0	0	1	0	0	6
9182	0	1	0	1	1	1	0	0	1	0	0	1	0	6
5105	0	1	0	1	1	1	1	0	0	0	1	0	0	6
6913	0	1	1	1	1	0	1	1	0	0	0	0	0	6
57604	0	1	1	1	0	0	0	1	1	0	0	1	0	6
5502	0	1	0	1	1	1	0	0	0	1	1	0	0	6
6660	0	1	0	0	1	0	0	1	1	0	1	1	0	6
8564	0	1	0	1	0	1	1	1	1	0	0	0	0	6
56062	0	1	0	1	1	1	0	1	0	0	0	0	1	6
22977	0	1	0	1	1	1	1	0	0	0	1	0	0	6
5288	0	1	1	0	1	1	1	0	0	0	1	0	0	6
57156	0	1	0	0	0	1	0	1	1	0	1	0	1	6
28968	0	1	0	0	1	0	1	1	1	0	0	1	0	6
143425	0	1	0	1	0	1	1	0	0	1	0	1	0	6
5618	0	1	0	1	1	1	0	0	1	1	0	0	0	6
4056	0	1	0	0	1	0	0	1	1	0	1	0	1	6
92292	0	1	0	1	1	1	1	0	0	1	0	0	0	6
4883	0	1	0	0	0	1	0	1	0	1	1	1	0	6
387646	0	1	0	0	1	1	0	1	1	0	0	1	0	6
51473	0	1	0	1	1	0	1	1	1	0	0	0	0	6
8547	0	0	0	0	1	1	1	1	1	0	0	1	0	6
27098	0	0	0	1	1	1	0	1	0	0	0	1	1	6
84141	0	0	1	1	0	0	1	1	1	0	0	1	0	6
50617	0	0	1	1	1	1	0	1	1	0	0	0	0	6
283948	0	0	0	0	1	1	0	1	1	1	0	0	1	6
55244	0	0	0	1	1	0	0	1	1	1	0	1	0	6
24	0	0	0	1	1	1	0	0	1	0	0	1	1	6
6523	0	0	1	1	1	0	1	1	0	0	1	0	0	6
2066	0	0	0	0	1	1	0	1	1	1	0	1	0	6
83850	0	0	0	1	1	1	0	1	1	0	1	0	0	6
221692	0	0	0	1	1	1	0	1	1	0	0	0	1	6
7368	0	0	1	0	1	1	0	1	1	0	0	1	0	6
91614	0	0	0	0	0	1	1	0	1	1	1	0	1	6
91522	0	0	0	1	1	1	0	0	0	1	1	1	0	6
7306	0	0	0	1	1	1	0	1	1	0	1	0	0	6
80258	0	0	0	1	0	0	0	1	1	1	1	1	0	6
51268	0	0	0	1	1	1	0	0	1	1	0	0	1	6
162515	0	0	0	1	1	1	1	1	1	0	0	0	0	6
57821	0	0	0	1	1	0	0	1	0	1	0	1	1	6
200373	0	0	0	1	1	0	0	1	1	0	1	1	0	6
8431	0	0	0	1	1	1	1	1	1	0	0	0	0	6
9071	0	0	0	1	1	1	1	1	1	0	0	0	0	6
1285	0	0	0	1	1	1	0	1	1	1	0	0	0	6
152573	0	0	0	1	1	1	0	1	1	0	1	0	0	6
54886	0	0	0	1	1	1	1	1	1	0	0	0	0	6
389434	0	0	0	0	1	1	1	1	1	0	0	1	0	6
5742	1	0	0	1	0	1	0	0	0	1	1	0	0	5
1589	1	0	0	0	1	1	0	1	1	0	0	0	0	5
5187	1	1	0	0	0	0	0	0	1	0	1	0	1	5
2277	1	1	0	0	0	0	0	1	1	0	1	0	0	5
220164	1	0	0	1	0	1	0	0	0	0	1	1	0	5
2316	1	0	1	0	0	0	0	0	0	1	1	0	1	5
5354	1	0	0	0	0	0	0	0	0	1	1	1	1	5
30815	1	1	0	0	0	0	0	1	1	0	0	0	1	5
58476	1	0	1	1	0	0	0	0	0	0	1	1	0	5
9472	1	1	1	1	0	0	0	0	0	0	1	0	0	5
309	1	0	1	0	0	0	0	0	1	1	0	0	1	5
283807	1	0	0	0	0	1	0	0	0	1	1	0	1	5
7041	1	0	0	0	0	0	0	0	0	1	1	1	1	5
[truncated: 21,703 more rows]
